# Supplementary material for: Dichloridobis[2-(2-fur­yl)-1-(2-furylmeth­yl)-1H-benzimidazole-κN 3]cadmium(II)
Source: Acta Crystallogr Sect E Struct Rep Online. 2010 Sep 4;66(Pt 10):m1207. doi: 10.1107/S1600536810034409 (PMC2983315; doi:10.1107/S1600536810034409)
Supplement: Supplementary file 1 [file e-66-m1207-sup1.cif]

##############################################################################
###                                                                        ###
###        Electronic paper (Acta Crystallographica Section E)             ###
###                                                                        ###
##############################################################################
#                                                                            #
# This CIF contains the data in a paper accepted for publication in Acta     #
# Crystallographica Section E. It conforms to the requirements of Notes      #
# for Authors for Section E, and has been peer reviewed under the auspices   #
# of the IUCr Commission on Journals.                                        #
#                                                                            #
# Full details of the Crystallographic Information File format               #
# are given in the paper "The Crystallographic Information File (CIF):       #
# a New Standard Archive File for Crystallography" by S. R. Hall, F. H.      #
# Allen and I. D. Brown [Acta Cryst. (1991), A47, 655-685].                  #
#                                                                            #
# The current version of the core CIF dictionary is obtainable from          #
# ftp://ftp.iucr.org/pub/cif_core.dic. The current version number is 2.4.    #
#                                                                            #
# Software is freely available for graphical display of the structure(s) in  #
# this CIF.  For information consult the CIF home page http://www.iucr.org/  #
# cif/home.html                                                              #
#                                                                            #
# This file may be used for bona fide research purposes within the           #
# scientific community so long as proper attribution is given to the journal # 
# article from which it was obtained.                                        #
#                                                                            #
##############################################################################
                                             
data_global
_audit_creation_method     'SHELXL-97'
_journal_date_recd_electronic     2010-08-18
_journal_date_accepted     2010-08-26
_journal_name_full     'Acta Crystallographica, Section E'
_journal_year     2010
_journal_volume     66
_journal_issue     10
_journal_page_first     m1207
_journal_page_last     m1207
_journal_paper_category     QM
_journal_coeditor_code     WM2393
_publ_contact_author_name     'Prof. Huai-xia Yang'
_publ_contact_author_address
;
 Pharmacy College
 Henan University of Traditional Chinese Medicine
 Zhengzhou
 450008
 P. R. Chin
;
_publ_contact_author_email     'yanghuaixia888@163.com'
_publ_contact_author_fax     '86 371 65962746'
_publ_contact_author_phone     '86 371 65962746'
_publ_section_title
;\
Dichloridobis[2-(2-furyl)-1-(2-furylmethyl)-1<i>H</i>-benzimidazole-\
\k<i>N</i>^3^]cadmium(II)
;
loop_
    _publ_author_name
    _publ_author_footnote
    _publ_author_address
    'Xia Wang' ?
;
 Pharmacy College
 Henan University of Traditional Chinese Medicine
 Zhengzhou 450008
 People's Republic of China
;
    'Yu-Xian Li' ?
;
 Pharmacy College
 Henan University of Traditional Chinese Medicine
 Zhengzhou 450008
 People's Republic of China
;
    'Yan-Ju Liu' ?
;
 Pharmacy College
 Henan University of Traditional Chinese Medicine
 Zhengzhou 450008
 People's Republic of China
;
    'Huai-Xia Yang' ?
;
 Pharmacy College
 Henan University of Traditional Chinese Medicine
 Zhengzhou 450008
 People's Republic of China
;
    'Cong-Cong Zhang' ?
;
 Pharmacy College
 Henan University of Traditional Chinese Medicine
 Zhengzhou 450008
 People's Republic of China
;
data_I
_audit_creation_method     SHELXL-97
_chemical_name_systematic
;
Dichloridobis[2-(2-furyl)-1-(2-furylmethyl)-1<i>H</i>-benzimidazole-
\k<i>N</i>^3^]cadmium(II)
;
_chemical_name_common     ?
_chemical_formula_moiety     'C32 H24 Cd Cl2 N4 O4'
_chemical_formula_sum     'C32 H24 Cd Cl2 N4 O4'
_chemical_formula_iupac     '[Cd Cl2 (C16 H12 N2 O2)2]'
_chemical_formula_weight     711.85
_chemical_melting_point     ?
_symmetry_cell_setting     monoclinic
_symmetry_space_group_name_H-M     'C 2/c'
_symmetry_space_group_name_Hall     '-C 2yc'
loop_
    _symmetry_equiv_pos_as_xyz
    'x, y, z'
    '-x, y, -z+1/2'
    'x+1/2, y+1/2, z'
    '-x+1/2, y+1/2, -z+1/2'
    '-x, -y, -z'
    'x, -y, z-1/2'
    '-x+1/2, -y+1/2, -z'
    'x+1/2, -y+1/2, z-1/2'
_cell_length_a     18.397(4)
_cell_length_b     10.451(2)
_cell_length_c     17.470(3)
_cell_angle_alpha     90.00
_cell_angle_beta     116.72(3)
_cell_angle_gamma     90.00
_cell_volume     3000.2(13)
_cell_formula_units_Z     4
_cell_measurement_reflns_used     4133
_cell_measurement_theta_min     2.3094
_cell_measurement_theta_max     27.8764
_cell_measurement_temperature     293(2)
_exptl_crystal_description     prism
_exptl_crystal_colour     colorless
_exptl_crystal_size_max     0.21
_exptl_crystal_size_mid     0.19
_exptl_crystal_size_min     0.16
_exptl_crystal_density_diffrn     1.576
_exptl_crystal_density_meas     ?
_exptl_crystal_density_method     'not measured'
_exptl_crystal_F_000     1432
_exptl_absorpt_coefficient_mu     0.950
_exptl_absorpt_correction_type     multi-scan
_exptl_absorpt_process_details     '(<i>REQAB</i>; Jacobson, 1998)'
_exptl_absorpt_correction_T_min     0.8254
_exptl_absorpt_correction_T_max     0.8628
_exptl_special_details     ?
_diffrn_ambient_temperature     293(2)
_diffrn_radiation_type     MoK\a
_diffrn_radiation_wavelength     0.71073
_diffrn_radiation_source     'fine-focus sealed tube'
_diffrn_radiation_monochromator     graphite
_diffrn_measurement_device_type     'Rigaku Saturn'
_diffrn_measurement_method     \w
_diffrn_detector_area_resol_mean     28.5714
_diffrn_reflns_number     10628
_diffrn_reflns_av_R_equivalents     0.0390
_diffrn_reflns_av_sigmaI/netI     0.0443
_diffrn_reflns_theta_min     2.31
_diffrn_reflns_theta_max     26.00
_diffrn_reflns_theta_full     26.00
_diffrn_measured_fraction_theta_max     0.999
_diffrn_measured_fraction_theta_full     0.999
_diffrn_reflns_limit_h_min     -22
_diffrn_reflns_limit_h_max     22
_diffrn_reflns_limit_k_min     -12
_diffrn_reflns_limit_k_max     10
_diffrn_reflns_limit_l_min     -21
_diffrn_reflns_limit_l_max     21
_diffrn_standards_number     ?
_diffrn_standards_interval_count     ?
_diffrn_standards_interval_time     ?
_diffrn_standards_decay_%     ?
_refine_special_details
;
 Refinement of F^2^ against ALL reflections.  The weighted R-factor wR and
 goodness of fit S are based on F^2^, conventional R-factors R are based
 on F, with F set to zero for negative F^2^. The threshold expression of
 F^2^ > 2sigma(F^2^) is used only for calculating R-factors(gt) etc. and is
 not relevant to the choice of reflections for refinement.  R-factors based
 on F^2^ are statistically about twice as large as those based on F, and R-
 factors based on ALL data will be even larger.
;
_reflns_number_total     2953
_reflns_number_gt     2565
_reflns_threshold_expression     I>2sigma(I)
_refine_ls_structure_factor_coef     Fsqd
_refine_ls_matrix_type     full
_refine_ls_R_factor_all     0.0583
_refine_ls_R_factor_gt     0.0478
_refine_ls_wR_factor_gt     0.1033
_refine_ls_wR_factor_ref     0.1096
_refine_ls_goodness_of_fit_ref     1.103
_refine_ls_restrained_S_all     1.103
_refine_ls_number_reflns     2953
_refine_ls_number_parameters     195
_refine_ls_number_restraints     0
_refine_ls_hydrogen_treatment     constr
_refine_ls_weighting_scheme     calc
_refine_ls_weighting_details
         'calc w=1/[\s^2^(Fo^2^)+(0.0536P)^2^+0.0000P] where P=(Fo^2^+2Fc^2^)/3'
_atom_sites_solution_hydrogens     geom
_atom_sites_solution_primary     direct
_atom_sites_solution_secondary     difmap
_refine_ls_shift/su_max     0.000
_refine_ls_shift/su_mean     0.000
_refine_diff_density_max     0.335
_refine_diff_density_min     -0.473
_refine_ls_extinction_method     none
_refine_ls_extinction_coef     ?
loop_
    _atom_type_symbol
    _atom_type_description
    _atom_type_scat_dispersion_real
    _atom_type_scat_dispersion_imag
    _atom_type_scat_source
    'C' 'C' 0.0033 0.0016
                         'International Tables Vol C Tables 4.2.6.8 and 6.1.1.4'
    'H' 'H' 0.0000 0.0000
                         'International Tables Vol C Tables 4.2.6.8 and 6.1.1.4'
    'Cd' 'Cd' -0.8075 1.2024
                         'International Tables Vol C Tables 4.2.6.8 and 6.1.1.4'
    'Cl' 'Cl' 0.1484 0.1585
                         'International Tables Vol C Tables 4.2.6.8 and 6.1.1.4'
    'N' 'N' 0.0061 0.0033
                         'International Tables Vol C Tables 4.2.6.8 and 6.1.1.4'
    'O' 'O' 0.0106 0.0060
                         'International Tables Vol C Tables 4.2.6.8 and 6.1.1.4'
_computing_data_collection     'CrystalClear (Rigaku/MSC, 2006)'
_computing_cell_refinement     'CrystalClear (Rigaku/MSC, 2006)'
_computing_data_reduction     'CrystalClear (Rigaku/MSC, 2006)'
_computing_structure_solution     'SHELXL97 (Sheldrick, 2008)'
_computing_structure_refinement     'SHELXL97 (Sheldrick, 2008)'
_computing_molecular_graphics     'XP in SHELXTL (Sheldrick, 2008)'
_computing_publication_material     'SHELXTL (Sheldrick, 2008)'
loop_
    _atom_site_type_symbol
    _atom_site_label
    _atom_site_fract_x
    _atom_site_fract_y
    _atom_site_fract_z
    _atom_site_U_iso_or_equiv
    _atom_site_adp_type
    _atom_site_calc_flag
    _atom_site_refinement_flags
    _atom_site_occupancy
    _atom_site_disorder_assembly
    _atom_site_disorder_group
    Cd Cd1 0.5000 -0.08924(3) 0.2500 0.04422(17) Uani d S 1 . .
    Cl Cl1 0.61483(7) -0.22781(11) 0.27047(8) 0.0670(3) Uani d . 1 . .
    O O1 0.6047(2) 0.1489(3) 0.2577(2) 0.0742(9) Uani d . 1 . .
    O O2 0.3968(2) 0.4328(3) 0.0331(2) 0.0822(11) Uani d . 1 . .
    N N1 0.46860(17) 0.0215(3) 0.12856(19) 0.0401(7) Uani d . 1 . .
    N N2 0.46152(18) 0.1695(3) 0.0334(2) 0.0439(7) Uani d . 1 . .
    C C1 0.4133(2) -0.0189(3) 0.0476(2) 0.0400(9) Uani d . 1 . .
    C C2 0.3666(2) -0.1304(4) 0.0213(3) 0.0487(10) Uani d . 1 . .
    H H2A 0.3693 -0.1927 0.0605 0.058 Uiso calc R 1 . .
    C C3 0.3166(2) -0.1443(4) -0.0649(3) 0.0552(11) Uani d . 1 . .
    H H3A 0.2846 -0.2173 -0.0842 0.066 Uiso calc R 1 . .
    C C4 0.3126(3) -0.0521(5) -0.1240(3) 0.0613(12) Uani d . 1 . .
    H H4A 0.2782 -0.0653 -0.1818 0.074 Uiso calc R 1 . .
    C C5 0.3582(3) 0.0584(4) -0.0994(3) 0.0541(11) Uani d . 1 . .
    H H5A 0.3556 0.1202 -0.1388 0.065 Uiso calc R 1 . .
    C C6 0.4083(2) 0.0723(3) -0.0121(3) 0.0426(9) Uani d . 1 . .
    C C7 0.4950(2) 0.1349(3) 0.1171(2) 0.0407(8) Uani d . 1 . .
    C C8 0.5529(2) 0.2124(4) 0.1863(3) 0.0476(9) Uani d . 1 . .
    C C9 0.5623(3) 0.3387(4) 0.1971(3) 0.0574(11) Uani d . 1 . .
    H H9A 0.5330 0.4016 0.1576 0.069 Uiso calc R 1 . .
    C C10 0.6258(3) 0.3579(6) 0.2805(4) 0.0835(17) Uani d . 1 . .
    H H10A 0.6469 0.4363 0.3060 0.100 Uiso calc R 1 . .
    C C11 0.6496(3) 0.2440(7) 0.3154(3) 0.0882(17) Uani d . 1 . .
    H H11A 0.6905 0.2294 0.3705 0.106 Uiso calc R 1 . .
    C C12 0.4755(2) 0.2850(4) -0.0060(3) 0.0520(10) Uani d . 1 . .
    H H12A 0.4817 0.2609 -0.0564 0.062 Uiso calc R 1 . .
    H H12B 0.5257 0.3254 0.0342 0.062 Uiso calc R 1 . .
    C C13 0.4077(3) 0.3782(4) -0.0311(3) 0.0532(11) Uani d . 1 . .
    C C14 0.3522(3) 0.4196(4) -0.1061(3) 0.0719(14) Uani d . 1 . .
    H H14A 0.3473 0.3972 -0.1597 0.086 Uiso calc R 1 . .
    C C15 0.3012(3) 0.5054(5) -0.0888(4) 0.0888(19) Uani d . 1 . .
    H H15A 0.2564 0.5498 -0.1290 0.107 Uiso calc R 1 . .
    C C16 0.3296(4) 0.5097(5) -0.0057(5) 0.097(2) Uani d . 1 . .
    H H16A 0.3073 0.5581 0.0232 0.117 Uiso calc R 1 . .
loop_
    _atom_site_aniso_label
    _atom_site_aniso_U_11
    _atom_site_aniso_U_22
    _atom_site_aniso_U_33
    _atom_site_aniso_U_12
    _atom_site_aniso_U_13
    _atom_site_aniso_U_23
    Cd1 0.0472(3) 0.0419(3) 0.0376(2) 0.000 0.01378(19) 0.000
    Cl1 0.0685(7) 0.0712(8) 0.0582(7) 0.0256(6) 0.0256(6) 0.0060(6)
    O1 0.076(2) 0.082(2) 0.057(2) 0.0048(19) 0.0234(18) 0.0035(18)
    O2 0.103(3) 0.079(2) 0.077(2) 0.046(2) 0.052(2) 0.0202(18)
    N1 0.0410(17) 0.0379(18) 0.0373(17) 0.0028(14) 0.0141(14) 0.0035(13)
    N2 0.0451(18) 0.0402(18) 0.0467(19) 0.0071(15) 0.0209(15) 0.0041(15)
    C1 0.037(2) 0.042(2) 0.038(2) 0.0097(16) 0.0150(17) 0.0002(16)
    C2 0.044(2) 0.047(2) 0.053(2) 0.0025(18) 0.0194(19) -0.0037(19)
    C3 0.046(2) 0.061(3) 0.050(3) 0.001(2) 0.013(2) -0.017(2)
    C4 0.053(3) 0.076(3) 0.038(2) 0.012(2) 0.006(2) -0.010(2)
    C5 0.053(3) 0.065(3) 0.042(2) 0.018(2) 0.019(2) 0.008(2)
    C6 0.040(2) 0.045(2) 0.042(2) 0.0131(17) 0.0170(17) 0.0022(17)
    C7 0.040(2) 0.039(2) 0.041(2) 0.0060(17) 0.0168(17) 0.0031(16)
    C8 0.043(2) 0.052(2) 0.049(2) -0.0006(19) 0.0220(19) 0.0009(19)
    C9 0.062(3) 0.040(2) 0.063(3) -0.012(2) 0.021(2) -0.003(2)
    C10 0.080(4) 0.085(4) 0.084(4) -0.045(3) 0.035(3) -0.037(3)
    C11 0.060(3) 0.134(5) 0.056(3) -0.006(4) 0.013(3) -0.018(4)
    C12 0.057(3) 0.049(2) 0.057(3) 0.0098(19) 0.033(2) 0.0160(19)
    C13 0.059(3) 0.040(2) 0.065(3) 0.0088(19) 0.031(2) 0.009(2)
    C14 0.079(4) 0.052(3) 0.066(3) 0.014(2) 0.016(3) 0.002(2)
    C15 0.074(4) 0.051(3) 0.111(5) 0.021(3) 0.015(4) 0.008(3)
    C16 0.099(5) 0.077(4) 0.125(6) 0.045(3) 0.059(4) 0.012(4)
_geom_special_details
;
 All esds (except the esd in the dihedral angle between two l.s. planes)
 are estimated using the full covariance matrix.  The cell esds are taken
 into account individually in the estimation of esds in distances, angles
 and torsion angles; correlations between esds in cell parameters are only
 used when they are defined by crystal symmetry.  An approximate (isotropic)
 treatment of cell esds is used for estimating esds involving l.s. planes.
;
loop_
    _geom_bond_atom_site_label_1
    _geom_bond_atom_site_label_2
    _geom_bond_site_symmetry_2
    _geom_bond_distance
    _geom_bond_publ_flag
    Cd1 N1 2_655 2.252(3) ?
    Cd1 N1 . 2.252(3) y
    Cd1 Cl1 2_655 2.4513(12) ?
    Cd1 Cl1 . 2.4513(12) y
    O1 C8 . 1.354(5) ?
    O1 C11 . 1.392(6) ?
    O2 C13 . 1.352(5) ?
    O2 C16 . 1.372(6) ?
    N1 C7 . 1.330(5) ?
    N1 C1 . 1.386(4) ?
    N2 C7 . 1.356(5) ?
    N2 C6 . 1.387(5) ?
    N2 C12 . 1.469(5) ?
    C1 C6 . 1.386(5) ?
    C1 C2 . 1.396(5) ?
    C2 C3 . 1.374(6) ?
    C2 H2A . 0.9300 ?
    C3 C4 . 1.390(6) ?
    C3 H3A . 0.9300 ?
    C4 C5 . 1.378(6) ?
    C4 H4A . 0.9300 ?
    C5 C6 . 1.389(5) ?
    C5 H5A . 0.9300 ?
    C7 C8 . 1.447(5) ?
    C8 C9 . 1.334(5) ?
    C9 C10 . 1.414(7) ?
    C9 H9A . 0.9300 ?
    C10 C11 . 1.319(7) ?
    C10 H10A . 0.9300 ?
    C11 H11A . 0.9300 ?
    C12 C13 . 1.484(5) ?
    C12 H12A . 0.9700 ?
    C12 H12B . 0.9700 ?
    C13 C14 . 1.320(6) ?
    C14 C15 . 1.424(7) ?
    C14 H14A . 0.9300 ?
    C15 C16 . 1.305(8) ?
    C15 H15A . 0.9300 ?
    C16 H16A . 0.9300 ?
loop_
    _geom_angle_atom_site_label_1
    _geom_angle_atom_site_label_2
    _geom_angle_atom_site_label_3
    _geom_angle_site_symmetry_1
    _geom_angle_site_symmetry_3
    _geom_angle
    _geom_angle_publ_flag
    N1 Cd1 N1 2_655 . 118.17(15) y
    N1 Cd1 Cl1 2_655 2_655 106.27(8) ?
    N1 Cd1 Cl1 . 2_655 109.08(8) ?
    N1 Cd1 Cl1 2_655 . 109.08(8) y
    N1 Cd1 Cl1 . . 106.27(8) y
    Cl1 Cd1 Cl1 2_655 . 107.57(6) y
    C8 O1 C11 . . 105.1(4) ?
    C13 O2 C16 . . 105.9(4) ?
    C7 N1 C1 . . 105.5(3) ?
    C7 N1 Cd1 . . 130.1(2) ?
    C1 N1 Cd1 . . 124.4(2) ?
    C7 N2 C6 . . 106.5(3) ?
    C7 N2 C12 . . 129.4(3) ?
    C6 N2 C12 . . 124.1(3) ?
    N1 C1 C6 . . 109.2(3) ?
    N1 C1 C2 . . 130.6(4) ?
    C6 C1 C2 . . 120.2(4) ?
    C3 C2 C1 . . 117.3(4) ?
    C3 C2 H2A . . 121.4 ?
    C1 C2 H2A . . 121.4 ?
    C2 C3 C4 . . 121.8(4) ?
    C2 C3 H3A . . 119.1 ?
    C4 C3 H3A . . 119.1 ?
    C3 C4 C5 . . 121.8(4) ?
    C3 C4 H4A . . 119.1 ?
    C5 C4 H4A . . 119.1 ?
    C4 C5 C6 . . 116.2(4) ?
    C4 C5 H5A . . 121.9 ?
    C6 C5 H5A . . 121.9 ?
    N2 C6 C1 . . 106.3(3) ?
    N2 C6 C5 . . 130.9(4) ?
    C1 C6 C5 . . 122.7(4) ?
    N1 C7 N2 . . 112.4(3) ?
    N1 C7 C8 . . 123.6(3) ?
    N2 C7 C8 . . 124.0(3) ?
    C9 C8 O1 . . 111.2(4) ?
    C9 C8 C7 . . 132.2(4) ?
    O1 C8 C7 . . 116.4(4) ?
    C8 C9 C10 . . 106.3(4) ?
    C8 C9 H9A . . 126.8 ?
    C10 C9 H9A . . 126.8 ?
    C11 C10 C9 . . 107.3(4) ?
    C11 C10 H10A . . 126.4 ?
    C9 C10 H10A . . 126.4 ?
    C10 C11 O1 . . 110.1(5) ?
    C10 C11 H11A . . 125.0 ?
    O1 C11 H11A . . 125.0 ?
    N2 C12 C13 . . 112.1(3) ?
    N2 C12 H12A . . 109.2 ?
    C13 C12 H12A . . 109.2 ?
    N2 C12 H12B . . 109.2 ?
    C13 C12 H12B . . 109.2 ?
    H12A C12 H12B . . 107.9 ?
    C14 C13 O2 . . 110.3(4) ?
    C14 C13 C12 . . 133.0(5) ?
    O2 C13 C12 . . 116.7(4) ?
    C13 C14 C15 . . 106.7(5) ?
    C13 C14 H14A . . 126.7 ?
    C15 C14 H14A . . 126.7 ?
    C16 C15 C14 . . 106.5(5) ?
    C16 C15 H15A . . 126.7 ?
    C14 C15 H15A . . 126.7 ?
    C15 C16 O2 . . 110.5(5) ?
    C15 C16 H16A . . 124.7 ?
    O2 C16 H16A . . 124.7 ?
loop_
    _geom_torsion_atom_site_label_1
    _geom_torsion_atom_site_label_2
    _geom_torsion_atom_site_label_3
    _geom_torsion_atom_site_label_4
    _geom_torsion_site_symmetry_1
    _geom_torsion_site_symmetry_2
    _geom_torsion_site_symmetry_3
    _geom_torsion_site_symmetry_4
    _geom_torsion
    _geom_torsion_publ_flag
    N1 Cd1 N1 C7 2_655 . . . 31.3(3) ?
    Cl1 Cd1 N1 C7 2_655 . . . 152.8(3) ?
    Cl1 Cd1 N1 C7 . . . . -91.5(3) ?
    N1 Cd1 N1 C1 2_655 . . . -147.1(3) ?
    Cl1 Cd1 N1 C1 2_655 . . . -25.7(3) ?
    Cl1 Cd1 N1 C1 . . . . 90.0(3) ?
    C7 N1 C1 C6 . . . . 0.8(4) ?
    Cd1 N1 C1 C6 . . . . 179.6(2) ?
    C7 N1 C1 C2 . . . . -179.6(4) ?
    Cd1 N1 C1 C2 . . . . -0.8(5) ?
    N1 C1 C2 C3 . . . . -179.7(4) ?
    C6 C1 C2 C3 . . . . -0.2(5) ?
    C1 C2 C3 C4 . . . . 0.4(6) ?
    C2 C3 C4 C5 . . . . -0.3(7) ?
    C3 C4 C5 C6 . . . . 0.0(6) ?
    C7 N2 C6 C1 . . . . -0.7(4) ?
    C12 N2 C6 C1 . . . . 179.4(3) ?
    C7 N2 C6 C5 . . . . 179.8(4) ?
    C12 N2 C6 C5 . . . . -0.1(6) ?
    N1 C1 C6 N2 . . . . 0.0(4) ?
    C2 C1 C6 N2 . . . . -179.7(3) ?
    N1 C1 C6 C5 . . . . 179.5(3) ?
    C2 C1 C6 C5 . . . . -0.1(6) ?
    C4 C5 C6 N2 . . . . 179.6(4) ?
    C4 C5 C6 C1 . . . . 0.2(6) ?
    C1 N1 C7 N2 . . . . -1.3(4) ?
    Cd1 N1 C7 N2 . . . . 180.0(2) ?
    C1 N1 C7 C8 . . . . 178.6(4) ?
    Cd1 N1 C7 C8 . . . . -0.1(5) ?
    C6 N2 C7 N1 . . . . 1.3(4) ?
    C12 N2 C7 N1 . . . . -178.8(3) ?
    C6 N2 C7 C8 . . . . -178.6(4) ?
    C12 N2 C7 C8 . . . . 1.3(6) ?
    C11 O1 C8 C9 . . . . -0.9(5) ?
    C11 O1 C8 C7 . . . . -176.4(4) ?
    N1 C7 C8 C9 . . . . -147.9(5) ?
    N2 C7 C8 C9 . . . . 32.1(7) ?
    N1 C7 C8 O1 . . . . 26.4(6) ?
    N2 C7 C8 O1 . . . . -153.6(4) ?
    O1 C8 C9 C10 . . . . 1.3(5) ?
    C7 C8 C9 C10 . . . . 175.8(5) ?
    C8 C9 C10 C11 . . . . -1.2(6) ?
    C9 C10 C11 O1 . . . . 0.6(7) ?
    C8 O1 C11 C10 . . . . 0.1(6) ?
    C7 N2 C12 C13 . . . . -103.6(5) ?
    C6 N2 C12 C13 . . . . 76.2(5) ?
    C16 O2 C13 C14 . . . . 1.3(6) ?
    C16 O2 C13 C12 . . . . -177.5(4) ?
    N2 C12 C13 C14 . . . . -112.3(6) ?
    N2 C12 C13 O2 . . . . 66.1(5) ?
    O2 C13 C14 C15 . . . . -0.9(6) ?
    C12 C13 C14 C15 . . . . 177.6(5) ?
    C13 C14 C15 C16 . . . . 0.2(7) ?
    C14 C15 C16 O2 . . . . 0.6(7) ?
    C13 O2 C16 C15 . . . . -1.2(7) ?
loop_
    _geom_hbond_atom_site_label_D
    _geom_hbond_atom_site_label_H
    _geom_hbond_atom_site_label_A
    _geom_hbond_site_symmetry_A
    _geom_hbond_distance_DH
    _geom_hbond_distance_HA
    _geom_hbond_distance_DA
    _geom_hbond_angle_DHA
    C5 H5A Cl1 5_655 0.93 2.82 3.694(5) 156.3
    C9 H9A O2 . 0.93 2.49 3.256(6) 139.5
