# Supplementary material for: Dichloridobis[2-(2-fur­yl)-1-(2-furylmeth­yl)-1H-benzimidazole-κN 3]cadmium(II)
Source: Acta Crystallogr Sect E Struct Rep Online. 2010 Sep 4;66(Pt 10):m1207. doi: 10.1107/S1600536810034409 (PMC2983315; doi:10.1107/S1600536810034409)
Supplement: Supplementary file 2 [file e-66-m1207-Isup2.hkl]

# 
# h,k,l, Fc-squared, Fo-squared, sigma(Fo-squared) and status flag 
# 
data_I
_shelx_title ' a in Cc                          C2/c' 
_shelx_refln_list_code          4 
_shelx_F_calc_maximum      439.57 
_exptl_crystal_F_000      1432.00 
_reflns_d_resolution_high  0.8107 
 
loop_ 
 _symmetry_equiv_pos_as_xyz 
 'x, y, z' 
 '-x, y, -z+1/2' 
 'x+1/2, y+1/2, z' 
 '-x+1/2, y+1/2, -z+1/2' 
 '-x, -y, -z' 
 'x, -y, z-1/2' 
 '-x+1/2, -y+1/2, -z' 
 'x+1/2, -y+1/2, z-1/2' 
 
_cell_length_a    18.3970 
_cell_length_b    10.4510 
_cell_length_c    17.4700 
_cell_angle_alpha  90.000 
_cell_angle_beta  116.720 
_cell_angle_gamma  90.000 
 
_shelx_F_squared_multiplier     1.000 
 
loop_ 
 _refln_index_h 
 _refln_index_k 
 _refln_index_l 
 _refln_F_squared_calc 
 _refln_F_squared_meas 
 _refln_F_squared_sigma 
 _refln_observed_status 
   4   0   0    16561.54    17934.27    134.72 o 
   6   0   0    24796.96    23971.01    184.76 o 
   8   0   0    28435.74    28160.13    306.66 o 
  10   0   0    18400.37    18122.41    997.23 o 
  12   0   0     1399.92     1288.54    134.36 o 
  14   0   0      414.08      587.96    146.01 o 
  16   0   0     1460.08     1778.07    302.42 o 
  18   0   0      376.85      432.43    118.77 o 
  20   0   0      700.56      441.53    272.04 o 
   1   1   0    69992.43    65015.37    627.21 o 
   3   1   0    42850.76    41851.88    174.27 o 
   5   1   0    16825.41    17341.03    100.92 o 
   7   1   0    14461.28    14430.16    114.37 o 
   9   1   0     9389.93     9277.36    125.67 o 
  11   1   0     4785.24     4928.50    143.00 o 
  13   1   0     1703.33     1619.67     85.91 o 
  15   1   0     1210.64     1452.06    138.63 o 
  17   1   0      433.80      353.86    108.41 o 
  19   1   0       79.74      158.70     65.43 o 
   0   2   0     5117.55     4918.08     55.61 o 
   2   2   0     1381.95     1421.31     24.92 o 
   4   2   0     7260.67     6755.76     66.33 o 
   6   2   0     5631.07     5508.57     47.85 o 
   8   2   0      397.12      388.06     38.39 o 
  10   2   0     3179.68     3330.57     76.11 o 
  12   2   0     5120.83     5133.36     98.71 o 
  14   2   0     1151.43     1148.10    109.85 o 
  16   2   0        7.26       67.01     40.07 o 
  18   2   0      176.92      110.21     65.33 o 
  20   2   0       80.08      168.63     56.64 o 
   1   3   0     3988.48     3469.24     49.47 o 
   3   3   0     6078.56     6158.85     49.30 o 
   5   3   0     1914.62     2021.69     36.05 o 
   7   3   0     1492.39     1603.13     39.20 o 
   9   3   0      970.59     1064.37     36.33 o 
  11   3   0       39.11       64.32     28.18 o 
  13   3   0      373.45      351.82     48.24 o 
  15   3   0      235.40      242.87     53.18 o 
  17   3   0      652.63      629.80    134.07 o 
  19   3   0      127.46      135.58     86.70 o 
   0   4   0     3569.98     3420.43     40.49 o 
   2   4   0    10642.48    10083.27     89.93 o 
   4   4   0     3518.59     3239.29     41.25 o 
   6   4   0     3998.04     3999.84     65.92 o 
   8   4   0     6029.86     5875.44     76.47 o 
  10   4   0     2021.10     2061.95     90.78 o 
  12   4   0     2477.84     2703.15     93.80 o 
  14   4   0     2351.05     2388.84    200.62 o 
  16   4   0     1341.51     1286.91    185.41 o 
  18   4   0      262.03      267.98     74.62 o 
   1   5   0     2009.33     1924.66     55.69 o 
   3   5   0    11400.57    11360.34    130.22 o 
   5   5   0    29032.16    29844.49    229.88 o 
   7   5   0     6008.23     6261.98     75.74 o 
   9   5   0     3517.14     3760.06    170.03 o 
  11   5   0     6548.25     7139.10    354.47 o 
  13   5   0     4267.58     4504.38    187.41 o 
  15   5   0     2386.45     2523.82    245.96 o 
  17   5   0      478.55      336.45     84.05 o 
   0   6   0     7060.94     6866.44    248.30 o 
   2   6   0     5356.28     5165.56     88.29 o 
   4   6   0      577.10      475.81     66.63 o 
   6   6   0     3447.40     3423.53     60.55 o 
   8   6   0    12948.67    13151.44    178.67 o 
  10   6   0     5015.53     4829.62    152.15 o 
  12   6   0     2360.85     2483.54    144.94 o 
  14   6   0     1144.35     1213.57    166.84 o 
  16   6   0      449.44      361.26    102.90 o 
   1   7   0     2882.30     2577.52     97.58 o 
   3   7   0      140.77      127.24     25.41 o 
   5   7   0      654.38      648.34     61.22 o 
   7   7   0      559.71      661.62     47.11 o 
   9   7   0     1564.29     1582.03    148.46 o 
  11   7   0      452.82      294.61     73.11 o 
  13   7   0      145.26      140.04     62.42 o 
  15   7   0      834.58      755.48    206.37 o 
  17   7   0      622.09      395.68    133.55 o 
   0   8   0      190.71       81.66     79.28 o 
   2   8   0      197.21      249.89     66.83 o 
   4   8   0      443.81      345.77     66.31 o 
   6   8   0      134.20      109.85     41.25 o 
   8   8   0       20.22       60.95     48.57 o 
  10   8   0      185.59      145.71     48.76 o 
  12   8   0       13.66      237.32    137.68 o 
  14   8   0      137.60      153.18     81.22 o 
   1   9   0      715.45      732.00    158.41 o 
   3   9   0      377.04      401.93     55.82 o 
   5   9   0      267.13      175.31     49.43 o 
   7   9   0      431.83      469.35    143.38 o 
   9   9   0      447.11      352.93     91.79 o 
  11   9   0        6.44       27.82     67.57 o 
  13   9   0      110.49      107.20     82.66 o 
   0  10   0      371.30      396.42    139.58 o 
   2  10   0      967.93     1074.69    122.00 o 
   4  10   0     2222.78     2551.18    230.77 o 
   6  10   0     1172.17     1595.19    377.91 o 
   8  10   0      377.17      320.61    131.02 o 
  10  10   0      264.89      332.16    119.71 o 
  12  10   0      279.02      293.85     97.09 o 
   1  11   0      470.38      443.94     73.55 o 
   3  11   0     3562.31     3488.16    361.44 o 
   5  11   0      866.80     1061.09    393.10 o 
   7  11   0      278.98      386.93    275.83 o 
   9  11   0      300.81      282.48    157.15 o 
   0  12   0      713.19      529.36    233.58 o 
   2  12   0      503.24      317.75    125.53 o 
   4  12   0      611.36      709.29    314.77 o 
   6  12   0      279.06      310.02    205.57 o 
 -19   1   1      385.57      365.31    102.67 o 
 -17   1   1      960.20     1425.46    159.94 o 
 -15   1   1       29.03       54.87     32.41 o 
 -13   1   1      101.44      105.22     37.60 o 
 -11   1   1      899.67      778.47     95.04 o 
  -9   1   1     6659.63     6571.97    107.58 o 
  -7   1   1     9498.41     9067.79     92.97 o 
  -5   1   1     1259.45     1429.35     38.35 o 
  -3   1   1     3015.71     2874.23     30.94 o 
  -1   1   1       13.24       33.79      8.28 o 
   1   1   1      413.22      480.40     21.10 o 
   3   1   1    14818.89    13868.88     87.29 o 
   5   1   1     2310.92     2103.13     35.35 o 
   7   1   1    10379.73    10247.91    151.85 o 
   9   1   1    18256.89    18433.71    262.71 o 
  11   1   1     3061.02     2879.58     77.59 o 
  13   1   1     1044.81     1117.86    134.78 o 
  15   1   1     1300.55     1272.00    158.03 o 
  17   1   1      143.07      118.84     38.27 o 
  19   1   1        6.66       73.50     50.06 o 
 -20   2   1       76.00       80.97     47.65 o 
 -18   2   1     1152.46     1063.53    186.82 o 
 -16   2   1     2219.07     2591.20    161.09 o 
 -14   2   1     2595.95     2844.72    197.76 o 
 -12   2   1     2938.25     2843.90     92.97 o 
 -10   2   1     2269.15     2237.52     78.05 o 
  -8   2   1     8239.32     7703.51    128.23 o 
  -6   2   1      801.72      620.76     39.49 o 
  -4   2   1      316.50      195.08     23.64 o 
  -2   2   1    61692.25    61042.04    367.88 o 
   0   2   1    14850.64    15125.06     75.20 o 
   2   2   1     1261.35     1354.80     22.44 o 
   4   2   1    17684.52    17169.45    216.21 o 
   6   2   1    20521.54    18975.79    133.82 o 
   8   2   1    19685.59    19653.79    382.11 o 
  10   2   1     3300.68     3221.36     83.88 o 
  12   2   1      817.00      820.54     64.60 o 
  14   2   1     3741.69     4061.48    105.99 o 
  16   2   1     1560.67     1019.78    184.30 o 
  18   2   1      220.34      242.07    105.76 o 
 -19   3   1      790.11      838.96    181.59 o 
 -17   3   1      586.40      506.85    159.96 o 
 -15   3   1     2076.19     2123.68    127.15 o 
 -13   3   1     9444.63     9666.56    236.78 o 
 -11   3   1     2058.50     1980.81     72.21 o 
  -9   3   1      699.88      793.60     78.88 o 
  -7   3   1    35269.67    37674.41    298.90 o 
  -5   3   1    32485.35    30544.76    186.93 o 
  -3   3   1     2200.07     2159.61     30.07 o 
  -1   3   1     2200.49     1921.10     43.00 o 
   1   3   1    14579.55    14745.55     94.12 o 
   3   3   1    59799.77    59030.36    287.08 o 
   5   3   1    25120.44    24985.78    203.24 o 
   7   3   1     1906.73     1969.80     91.19 o 
   9   3   1      148.11      150.59     26.82 o 
  11   3   1     1979.71     2033.88     98.04 o 
  13   3   1     9174.96     9089.09    183.39 o 
  15   3   1     3059.62     2785.88    252.80 o 
  17   3   1       14.66       77.33     23.33 o 
  19   3   1      307.84      387.65     97.33 o 
 -18   4   1      366.15      270.28     60.95 o 
 -16   4   1      104.49      168.44     56.60 o 
 -14   4   1     1071.77     1197.85    114.45 o 
 -12   4   1     4447.05     4908.36    135.77 o 
 -10   4   1     2814.75     2795.16     63.07 o 
  -8   4   1     1780.30     1657.23     43.93 o 
  -6   4   1     6143.33     6583.01     99.43 o 
  -4   4   1    18615.11    18828.64    149.09 o 
  -2   4   1    16183.56    15419.43    123.21 o 
   0   4   1     6677.24     6072.42     41.29 o 
   2   4   1    12341.66    12101.47     87.94 o 
   4   4   1    10003.39     9818.68    110.85 o 
   6   4   1     4082.24     3740.16     83.72 o 
   8   4   1     4830.93     4628.21    121.98 o 
  10   4   1     4252.09     4035.47    145.76 o 
  12   4   1     3245.04     3457.77    171.97 o 
  14   4   1     1407.09     1258.08    219.24 o 
  16   4   1      455.57      448.58    135.24 o 
  18   4   1      539.74      470.73    156.55 o 
 -19   5   1      282.93      229.03     60.83 o 
 -17   5   1      270.96      275.41     71.83 o 
 -15   5   1       54.19       76.69     62.37 o 
 -13   5   1       86.18       68.87     30.42 o 
 -11   5   1      714.39      704.64     76.76 o 
  -9   5   1     3109.48     3030.95    113.52 o 
  -7   5   1     2784.72     2812.45     65.51 o 
  -5   5   1       72.68       77.23     18.68 o 
  -3   5   1      156.66      227.47     32.58 o 
  -1   5   1     8058.08     7970.67     83.45 o 
   1   5   1    21215.83    21289.75    239.25 o 
   3   5   1     1452.54     1496.21     43.37 o 
   5   5   1     3828.35     3776.54     54.94 o 
   7   5   1     1313.63     1251.23     73.70 o 
   9   5   1     6382.68     5998.42    242.74 o 
  11   5   1      538.10      562.86    115.28 o 
  13   5   1        0.47        6.45     47.72 o 
  15   5   1      367.51      300.42     84.42 o 
  17   5   1      671.15      370.60    175.80 o 
 -18   6   1        6.29      113.75     42.68 o 
 -16   6   1        3.79       33.85     24.97 o 
 -14   6   1       43.97      137.73     66.12 o 
 -12   6   1        5.80       58.85     32.79 o 
 -10   6   1      214.12      194.88     40.04 o 
  -8   6   1      156.93      121.33     24.53 o 
  -6   6   1       23.14       17.72     12.42 o 
  -4   6   1     1944.05     1741.04    113.72 o 
  -2   6   1     2117.03     2283.34     64.54 o 
   0   6   1       37.23       57.37     19.43 o 
   2   6   1       30.22       32.60     15.70 o 
   4   6   1     7103.58     7034.15     84.54 o 
   6   6   1     2001.39     2073.30     59.87 o 
   8   6   1      982.18     1167.87    102.30 o 
  10   6   1      185.37      194.71     47.74 o 
  12   6   1      103.39       98.71     52.53 o 
  14   6   1       73.15      138.83     59.18 o 
  16   6   1        1.88      109.82     43.04 o 
 -17   7   1      231.91      335.17    121.40 o 
 -15   7   1       60.84       74.54    123.91 o 
 -13   7   1       12.20      105.22     61.03 o 
 -11   7   1     2450.90     2273.45    183.08 o 
  -9   7   1     4975.55     4888.04     93.94 o 
  -7   7   1     2160.52     2006.52     47.32 o 
  -5   7   1     2709.55     2409.23    138.42 o 
  -3   7   1     3089.49     3255.71     72.29 o 
  -1   7   1     7098.49     7478.39    481.88 o 
   1   7   1    12036.93    12192.58    121.81 o 
   3   7   1     2706.98     2820.01     94.23 o 
   5   7   1      507.10      479.74     40.47 o 
   7   7   1      617.63      700.24     47.80 o 
   9   7   1      313.12      303.68     89.29 o 
  11   7   1      498.43      585.24    111.03 o 
  13   7   1      300.82      232.77     80.33 o 
  15   7   1      264.89      388.24    136.22 o 
 -16   8   1      326.48      217.50    129.30 o 
 -14   8   1       62.85       88.75     76.70 o 
 -12   8   1      517.03      506.07    117.05 o 
 -10   8   1     8025.57     8592.89    273.90 o 
  -8   8   1    12666.97    12842.77    274.40 o 
  -6   8   1     5517.55     5719.63    312.05 o 
  -4   8   1     4063.14     3898.50    161.72 o 
  -2   8   1     7084.43     7078.45    177.41 o 
   0   8   1     8032.86     8847.15    264.73 o 
   2   8   1     3314.33     3415.59    109.08 o 
   4   8   1     1026.49     1026.43     71.54 o 
   6   8   1     1744.12     1918.41    113.22 o 
   8   8   1     2083.95     2199.29    187.76 o 
  10   8   1     1781.65     2100.17    339.22 o 
  12   8   1      535.00      437.48    106.96 o 
  14   8   1      147.04      196.37     93.02 o 
 -13   9   1      489.47      461.77    155.77 o 
 -11   9   1      840.67      842.93    284.27 o 
  -9   9   1     1629.95     1678.17    115.84 o 
  -7   9   1     4327.42     4468.18    150.67 o 
  -5   9   1     6468.10     6476.41    248.82 o 
  -3   9   1     1394.07     1471.65     87.58 o 
  -1   9   1     2022.66     2016.69    243.79 o 
   1   9   1     8127.32     9043.53    213.17 o 
   3   9   1     3788.18     3991.71    111.66 o 
   5   9   1     1835.00     1595.24    106.74 o 
   7   9   1     2642.62     2461.04    130.19 o 
   9   9   1      752.22      696.94    241.35 o 
  11   9   1      458.35      425.43    332.57 o 
  13   9   1      747.99      473.77    262.07 o 
 -12  10   1      441.09      235.99     94.61 o 
 -10  10   1      145.06       11.17    107.77 o 
  -8  10   1      355.86      328.41    132.09 o 
  -6  10   1      859.12      583.84    121.21 o 
  -4  10   1      873.35     1017.93    225.04 o 
  -2  10   1      447.73      454.30     91.01 o 
   0  10   1      646.20      487.31    127.59 o 
   2  10   1     3528.68     3599.43    271.14 o 
   4  10   1     5043.74     5321.68    277.26 o 
   6  10   1      794.17      622.41    248.77 o 
   8  10   1       15.22       52.83     48.90 o 
  10  10   1       86.56      105.31     79.82 o 
  12  10   1      597.48      529.67    157.12 o 
 -11  11   1       60.83      176.14    131.03 o 
  -9  11   1       17.68       43.20     94.48 o 
  -7  11   1      204.67       11.87    103.50 o 
  -5  11   1      286.92       98.28    103.02 o 
  -3  11   1        1.18        0.00     43.44 o 
  -1  11   1       25.14      116.00     49.13 o 
   1  11   1      194.41      233.11     73.30 o 
   3  11   1      426.22      229.82     73.83 o 
   5  11   1        0.11       37.98     91.15 o 
   7  11   1       19.75       45.58     85.93 o 
   9  11   1        5.30      220.29     72.16 o 
  -6  12   1       69.71       70.26    163.32 o 
  -4  12   1      601.66      587.28    194.65 o 
  -2  12   1       35.66      137.50     85.46 o 
   0  12   1       19.09      111.56     54.41 o 
   2  12   1      122.79      156.20    197.02 o 
   4  12   1      190.28       36.08     93.53 o 
   6  12   1      393.42      367.46    255.90 o 
 -20   0   2      842.53      906.81    251.62 o 
 -18   0   2     4552.62     4742.87    206.65 o 
 -16   0   2     5478.51     5935.05    198.04 o 
 -14   0   2     6164.32     6307.81    663.71 o 
 -12   0   2     3058.59     3054.87    178.42 o 
 -10   0   2    20327.41    20911.12    352.66 o 
  -8   0   2    37646.78    38036.85    416.02 o 
  -6   0   2      315.03      269.06     41.81 o 
  -4   0   2    44557.52    45077.34    301.17 o 
  -2   0   2    10615.72    10833.00    114.23 o 
   0   0   2     3880.92     4381.60     44.49 o 
   2   0   2    38813.47    38222.23    379.65 o 
   4   0   2     1694.74     1520.79     51.52 o 
   6   0   2    17402.11    16730.04    223.46 o 
   8   0   2    24727.00    24503.22    427.34 o 
  10   0   2      592.92      794.53    123.44 o 
  12   0   2      119.92      110.20     66.56 o 
  14   0   2      705.42      928.98    192.34 o 
  16   0   2     3837.54     4051.24    290.76 o 
  18   0   2     3329.96     4142.75    412.57 o 
 -21   1   2       87.66      130.14     62.85 o 
 -19   1   2      921.30      811.35    120.45 o 
 -17   1   2     1381.25     1350.65    181.53 o 
 -15   1   2     2210.76     2338.46    207.96 o 
 -13   1   2     2642.64     2891.03    120.12 o 
 -11   1   2    11164.31    11047.48    223.35 o 
  -9   1   2    20935.61    19916.09    211.27 o 
  -7   1   2    18611.46    18787.07    134.39 o 
  -5   1   2    49668.24    50512.89    290.29 o 
  -3   1   2    23415.32    22872.71    154.16 o 
  -1   1   2    23252.46    22438.48    113.49 o 
   1   1   2    18454.64    17789.70     99.28 o 
   3   1   2     2713.54     2424.87     66.93 o 
   5   1   2     3465.94     3440.16     40.08 o 
   7   1   2     5671.89     5691.05     69.41 o 
   9   1   2     5267.48     4898.00    170.56 o 
  11   1   2     3619.04     3244.30    167.33 o 
  13   1   2     1031.77     1122.48    123.40 o 
  15   1   2      242.51      210.13     45.72 o 
  17   1   2     1250.18     1200.89    215.09 o 
  19   1   2      788.97      535.72    235.01 o 
 -20   2   2        4.29       83.19     53.39 o 
 -18   2   2        0.19      118.49     28.61 o 
 -16   2   2       42.62       58.19     35.66 o 
 -14   2   2     2141.25     2081.07    162.54 o 
 -12   2   2     1158.39      957.95     99.53 o 
 -10   2   2       45.73       45.14     19.94 o 
  -8   2   2      480.59      635.36     48.74 o 
  -6   2   2    41068.39    43171.12    205.11 o 
  -4   2   2   193223.45   197010.34    956.68 o 
  -2   2   2      164.15      212.90     19.55 o 
   0   2   2    31993.52    33374.50    183.37 o 
   2   2   2    23632.43    22731.36    123.82 o 
   4   2   2    15666.18    14923.87    160.23 o 
   6   2   2     4566.31     4232.78     57.93 o 
   8   2   2      481.30      621.33     61.60 o 
  10   2   2       19.80       21.01     16.96 o 
  12   2   2      434.93      437.76     56.87 o 
  14   2   2      266.29      197.81     37.38 o 
  16   2   2      287.89      190.82    106.86 o 
  18   2   2        9.02       51.50     47.24 o 
 -19   3   2      192.23      202.64     60.16 o 
 -17   3   2        0.44       55.06     42.49 o 
 -15   3   2       28.51       47.25     33.74 o 
 -13   3   2       34.16       38.89     22.34 o 
 -11   3   2      437.87      481.87     61.79 o 
  -9   3   2     6610.88     6762.25    110.64 o 
  -7   3   2      333.14      405.00     45.10 o 
  -5   3   2    10874.66    10898.93     82.72 o 
  -3   3   2     6306.20     6449.38     72.38 o 
  -1   3   2      244.58      190.57     27.32 o 
   1   3   2     1328.38     1135.30     25.31 o 
   3   3   2      205.09      219.92     23.62 o 
   5   3   2     2173.83     2128.23     80.11 o 
   7   3   2      926.69      967.18    146.24 o 
   9   3   2     2141.48     2456.64    109.37 o 
  11   3   2     1138.27     1064.46     80.42 o 
  13   3   2      138.57      119.94     39.96 o 
  15   3   2       49.13       49.94     52.43 o 
  17   3   2        0.35       72.48     46.74 o 
 -20   4   2      225.39      208.03     45.69 o 
 -18   4   2      241.84      306.98     72.96 o 
 -16   4   2      342.43      297.28     69.12 o 
 -14   4   2      792.06      803.08     99.80 o 
 -12   4   2     3301.21     3500.50    115.65 o 
 -10   4   2     2935.37     3056.30     77.52 o 
  -8   4   2      166.76      195.43     28.66 o 
  -6   4   2     8742.94     8478.58     92.55 o 
  -4   4   2    11859.24    11714.15     98.26 o 
  -2   4   2      834.78      789.80     21.59 o 
   0   4   2     1445.46     1349.75     25.69 o 
   2   4   2    13595.25    13543.88    103.29 o 
   4   4   2    22058.55    22714.14    247.67 o 
   6   4   2     3271.55     2963.26     79.12 o 
   8   4   2      721.85      764.37    105.30 o 
  10   4   2     1246.37     1672.73    229.64 o 
  12   4   2     2802.89     2993.53    164.36 o 
  14   4   2     1958.91     1903.12    252.63 o 
  16   4   2      118.55       96.66     54.34 o 
  18   4   2       32.35       55.73     36.23 o 
 -19   5   2      658.52      610.00    104.80 o 
 -17   5   2      117.06      157.49     76.52 o 
 -15   5   2     1016.10     1095.06     90.78 o 
 -13   5   2     4012.00     4234.65     97.42 o 
 -11   5   2     2201.31     2250.69     64.96 o 
  -9   5   2     4277.34     4046.18     70.12 o 
  -7   5   2     2513.57     2314.41     68.76 o 
  -5   5   2     5657.46     5476.32     98.94 o 
  -3   5   2    15584.51    15430.89    142.06 o 
  -1   5   2     1685.49     1566.15     35.47 o 
   1   5   2     9437.24     9306.64     97.33 o 
   3   5   2    19729.17    19812.90    170.35 o 
   5   5   2     8097.85     7808.81    126.09 o 
   7   5   2     2759.02     2816.40     93.95 o 
   9   5   2     2273.15     2589.15    182.80 o 
  11   5   2     6737.13     7153.17    186.77 o 
  13   5   2     3587.37     3863.53    168.73 o 
  15   5   2      463.63      466.13    124.89 o 
  17   5   2      218.44      175.42     66.60 o 
 -18   6   2      959.29      849.57    132.72 o 
 -16   6   2      500.64      682.83    140.64 o 
 -14   6   2      184.73      216.36     58.24 o 
 -12   6   2     2207.53     2115.07     76.08 o 
 -10   6   2     2109.96     2037.14    103.60 o 
  -8   6   2     1231.38     1392.55     82.65 o 
  -6   6   2    11054.23    11548.34    152.46 o 
  -4   6   2     6678.04     6953.11     96.56 o 
  -2   6   2     5388.08     4920.74    113.89 o 
   0   6   2    14069.01    13738.13    134.04 o 
   2   6   2     8565.29     8346.74     83.79 o 
   4   6   2    11941.37    12090.23    160.81 o 
   6   6   2     8835.14     9594.02    154.56 o 
   8   6   2     6424.32     6153.63    255.34 o 
  10   6   2     4593.34     4859.90    158.85 o 
  12   6   2      907.40      943.29    177.97 o 
  14   6   2      624.87      669.66    165.30 o 
  16   6   2      868.36      667.84    142.73 o 
 -17   7   2      858.70      733.83    191.02 o 
 -15   7   2      870.98      686.60    157.34 o 
 -13   7   2       73.94      176.86     73.51 o 
 -11   7   2        7.41       27.43     31.93 o 
  -9   7   2     3238.98     3168.48    128.03 o 
  -7   7   2     3264.45     3141.00     81.38 o 
  -5   7   2       23.65       30.35     18.44 o 
  -3   7   2     1303.48     1333.71    110.39 o 
  -1   7   2     8993.94     8975.36     82.51 o 
   1   7   2    15502.84    15502.50    179.68 o 
   3   7   2     4871.61     4845.19    111.31 o 
   5   7   2     4151.19     4491.96     89.18 o 
   7   7   2     5672.09     5909.23    157.45 o 
   9   7   2     1299.96     1246.71    166.29 o 
  11   7   2       93.57       80.26     38.60 o 
  13   7   2       25.67       59.59     38.24 o 
  15   7   2      916.87     1088.58    234.53 o 
 -16   8   2       98.11       49.07     61.72 o 
 -14   8   2      436.33      321.09    100.31 o 
 -12   8   2      386.35      328.27    143.38 o 
 -10   8   2      104.27      106.35     69.07 o 
  -8   8   2      377.97      320.57    112.14 o 
  -6   8   2     1434.74     1499.15    114.17 o 
  -4   8   2      450.78      386.16     53.84 o 
  -2   8   2      311.37      277.25     47.56 o 
   0   8   2        5.31       10.68     39.11 o 
   2   8   2      176.21      232.46     40.31 o 
   4   8   2      958.51      842.74     74.27 o 
   6   8   2      335.17      312.48     69.25 o 
   8   8   2       22.25       87.79     32.48 o 
  10   8   2       14.65       80.68     72.23 o 
  12   8   2       45.17       72.18     68.66 o 
  14   8   2      425.71      261.12    163.79 o 
 -15   9   2       56.77       74.22     62.51 o 
 -13   9   2        0.40       75.67     70.35 o 
 -11   9   2      210.36      183.62    106.03 o 
  -9   9   2       61.19      143.80     97.85 o 
  -7   9   2      165.35      242.24     51.83 o 
  -5   9   2        3.43       52.21     26.49 o 
  -3   9   2      246.10      220.54     89.69 o 
  -1   9   2     6285.71     6677.73    306.54 o 
   1   9   2     1372.13     1460.53    258.51 o 
   3   9   2      164.96      100.64     29.66 o 
   5   9   2      708.88      640.52     89.88 o 
   7   9   2      266.62      383.52    168.06 o 
   9   9   2      216.72      324.96    108.89 o 
  11   9   2       36.73       49.85     32.28 o 
  13   9   2       94.60       74.16     61.87 o 
 -12  10   2      224.40      188.24    130.32 o 
 -10  10   2      162.91      145.08     61.82 o 
  -8  10   2     1057.55     1055.91    423.01 o 
  -6  10   2     1397.79     1410.06    187.96 o 
  -4  10   2     1260.58     1168.41    196.30 o 
  -2  10   2     1071.74     1330.52    249.72 o 
   0  10   2      556.87      661.88    163.68 o 
   2  10   2      898.37      863.98    193.86 o 
   4  10   2     1371.12     1452.29    187.06 o 
   6  10   2     1156.71     1236.27    615.29 o 
   8  10   2      459.77      511.61    150.26 o 
  10  10   2      284.17      276.47     96.51 o 
 -11  11   2      271.11      532.20    264.44 o 
  -9  11   2      242.57      347.52    226.93 o 
  -7  11   2     2335.62     1427.13    498.97 o 
  -5  11   2     2309.55     2412.17    200.02 o 
  -3  11   2      564.37      652.12    170.55 o 
  -1  11   2      885.75      759.88    201.03 o 
   1  11   2      110.08      201.59     66.17 o 
   3  11   2      776.96     1107.61    253.05 o 
   5  11   2     2153.61     2501.98    735.88 o 
   7  11   2      562.53      639.50    227.88 o 
   9  11   2      517.83      394.52    279.16 o 
  -8  12   2      624.21     1384.40    230.73 o 
  -6  12   2      479.79      401.17    337.08 o 
  -4  12   2      692.51      934.33    346.57 o 
  -2  12   2      702.64      730.45    165.69 o 
   0  12   2      668.30      553.96    167.71 o 
   2  12   2      860.80      709.76    202.25 o 
   4  12   2      330.15      275.36    142.43 o 
   6  12   2      324.77      468.59    206.52 o 
 -21   1   3       61.25       96.40     36.92 o 
 -19   1   3      313.11      413.04    146.23 o 
 -17   1   3      761.88      882.83    150.60 o 
 -15   1   3        2.91      135.52     41.83 o 
 -13   1   3       93.90       97.09     35.38 o 
 -11   1   3     9605.53    10161.44    235.93 o 
  -9   1   3     6152.07     5733.32     83.29 o 
  -7   1   3     6641.30     6524.55     77.46 o 
  -5   1   3    89551.42    89911.44    427.26 o 
  -3   1   3    49226.34    49090.07    215.26 o 
  -1   1   3    12156.08    12577.55     97.98 o 
   1   1   3     9212.52     8980.84     61.03 o 
   3   1   3       73.65       74.44     15.00 o 
   5   1   3      119.72      188.94     27.41 o 
   7   1   3     3284.06     2875.34    123.88 o 
   9   1   3     8247.44     8049.40    113.78 o 
  11   1   3     1022.11      945.80    115.08 o 
  13   1   3       85.35       65.16     38.54 o 
  15   1   3      856.32      870.45    131.17 o 
  17   1   3     1405.81     1406.68    256.47 o 
 -20   2   3      246.19      232.61     83.60 o 
 -18   2   3      551.39      643.16    125.85 o 
 -16   2   3     1951.45     1781.04    237.63 o 
 -14   2   3     1741.86     1687.37    104.98 o 
 -12   2   3     3118.47     3635.82    113.82 o 
 -10   2   3     5738.75     6119.23    105.52 o 
  -8   2   3     9536.20     9746.58    105.92 o 
  -6   2   3    49161.44    49238.68    331.36 o 
  -4   2   3    24412.05    24124.53    133.73 o 
  -2   2   3    14177.80    13363.50     75.40 o 
   0   2   3    54030.07    53675.14    338.15 o 
   2   2   3    30998.79    32593.52    165.29 o 
   4   2   3    31637.36    31525.60    181.90 o 
   6   2   3    17619.89    17687.22    178.86 o 
   8   2   3     3573.67     3437.07     87.63 o 
  10   2   3     4607.91     4742.25    138.12 o 
  12   2   3     2613.68     2712.25    110.22 o 
  14   2   3     1599.19     1554.62    179.47 o 
  16   2   3     2313.91     2541.30    254.67 o 
  18   2   3      857.98      765.54    169.29 o 
 -19   3   3      140.41      142.54     41.66 o 
 -17   3   3      946.25      785.92    137.80 o 
 -15   3   3     3777.69     4181.59    137.26 o 
 -13   3   3     7911.64     7905.55    221.97 o 
 -11   3   3     6782.63     6926.05    153.50 o 
  -9   3   3      462.78      558.62     79.54 o 
  -7   3   3     1964.49     1756.80     55.14 o 
  -5   3   3    67682.76    69866.65    489.90 o 
  -3   3   3    48587.93    47548.50    228.92 o 
  -1   3   3     6477.71     6102.02     50.79 o 
   1   3   3     5364.13     4991.53     47.39 o 
   3   3   3    50102.56    51597.84    452.27 o 
   5   3   3    44240.16    44532.33    456.30 o 
   7   3   3     8502.89     8665.78    161.79 o 
   9   3   3     6743.94     6867.93    173.23 o 
  11   3   3     7628.88     7761.56    114.01 o 
  13   3   3     1745.97     1811.90    162.18 o 
  15   3   3      998.23      928.15    175.19 o 
  17   3   3      877.67      757.35    190.23 o 
 -20   4   3      413.97      422.46     98.31 o 
 -18   4   3      730.06      701.53    117.23 o 
 -16   4   3     1225.11     1270.49    131.63 o 
 -14   4   3     3079.35     3617.15    171.11 o 
 -12   4   3     3699.39     3766.55    126.74 o 
 -10   4   3      618.04      602.39     54.57 o 
  -8   4   3     1812.41     1895.61     83.85 o 
  -6   4   3    12585.95    12596.88    119.54 o 
  -4   4   3     6648.08     6442.33     71.68 o 
  -2   4   3     5458.11     5280.45     81.24 o 
   0   4   3     1063.94      960.64     32.24 o 
   2   4   3     7508.64     6896.61     90.50 o 
   4   4   3    25404.32    25695.34    276.72 o 
   6   4   3     6714.29     7157.78    145.88 o 
   8   4   3     2312.35     2062.66    148.26 o 
  10   4   3     4636.32     4782.05    249.47 o 
  12   4   3     1951.93     2171.10    163.62 o 
  14   4   3      353.13      180.23     78.08 o 
  16   4   3      101.03      131.44     48.11 o 
 -19   5   3      258.73      196.19     65.48 o 
 -17   5   3      810.11      596.06    153.31 o 
 -15   5   3      113.64       74.57     24.91 o 
 -13   5   3       64.11       50.21     30.48 o 
 -11   5   3     3629.79     3600.13    106.93 o 
  -9   5   3     3163.63     2967.55     62.65 o 
  -7   5   3     1097.90     1173.39     58.44 o 
  -5   5   3     5706.34     5745.27     64.34 o 
  -3   5   3       73.94       56.21     11.46 o 
  -1   5   3    10925.44     9998.46    102.12 o 
   1   5   3     2479.24     2154.35     40.85 o 
   3   5   3       24.80       15.90     10.40 o 
   5   5   3      316.00      300.76     47.30 o 
   7   5   3     1603.82     1405.79    101.50 o 
   9   5   3     4689.51     4487.43    213.24 o 
  11   5   3        0.57       48.32     42.22 o 
  13   5   3      361.79      311.03     69.74 o 
  15   5   3      142.50      145.02    119.16 o 
  17   5   3       95.06      104.21     57.85 o 
 -18   6   3        1.18       78.48     41.37 o 
 -16   6   3       86.08      121.60     73.60 o 
 -14   6   3     1496.87     1849.61    194.14 o 
 -12   6   3     2654.29     2641.84    103.69 o 
 -10   6   3      434.42      413.27     61.70 o 
  -8   6   3        0.17       29.85     17.45 o 
  -6   6   3     1462.93     1449.44     61.61 o 
  -4   6   3     2017.26     2004.24     45.72 o 
  -2   6   3      113.22      114.91     14.75 o 
   0   6   3      445.88      559.99     29.91 o 
   2   6   3     3909.98     4173.44     75.79 o 
   4   6   3      706.39      730.30     43.19 o 
   6   6   3        4.89       14.94     23.01 o 
   8   6   3      124.28      181.95     54.82 o 
  10   6   3      129.66      132.59     59.50 o 
  12   6   3      775.72      799.75    197.26 o 
  14   6   3       13.03       47.51     36.81 o 
  16   6   3        4.58        3.86     45.87 o 
 -17   7   3      342.33      345.35    129.95 o 
 -15   7   3      903.09     1007.02    142.21 o 
 -13   7   3     2003.49     2127.46    147.58 o 
 -11   7   3     2328.97     2104.34    156.51 o 
  -9   7   3     3337.02     3418.62     98.10 o 
  -7   7   3      942.64      942.78     64.10 o 
  -5   7   3      378.75      274.79     54.62 o 
  -3   7   3     2838.84     2741.99    112.38 o 
  -1   7   3     3410.14     3329.89     71.69 o 
   1   7   3     3393.32     3439.04    137.79 o 
   3   7   3     1124.94     1190.51     34.96 o 
   5   7   3      417.38      382.67     40.05 o 
   7   7   3     2852.95     3121.87    150.09 o 
   9   7   3     3092.44     3437.95    172.94 o 
  11   7   3      814.97      644.96    107.88 o 
  13   7   3      302.09      298.67     86.85 o 
  15   7   3      187.89      191.32     95.26 o 
 -16   8   3      415.16      453.68    134.73 o 
 -14   8   3      507.73      609.44    205.72 o 
 -12   8   3     1036.60      988.48    311.49 o 
 -10   8   3     2588.75     3215.74    116.25 o 
  -8   8   3     3923.73     3965.82    161.08 o 
  -6   8   3     1597.90     1683.01     91.11 o 
  -4   8   3     1317.79     1252.62     96.15 o 
  -2   8   3     5558.87     5559.43    150.66 o 
   0   8   3     6400.52     6502.12    202.33 o 
   2   8   3     1060.09      984.29    173.30 o 
   4   8   3        9.23       41.67     11.16 o 
   6   8   3     1462.46     1419.56    142.55 o 
   8   8   3     5452.66     5715.00    307.88 o 
  10   8   3     2870.09     2405.37    330.67 o 
  12   8   3     1039.71      859.69    253.35 o 
  14   8   3      585.92      441.14    170.29 o 
 -15   9   3      872.50      669.37    127.69 o 
 -13   9   3      984.79      910.80    254.23 o 
 -11   9   3      908.21      973.35    245.69 o 
  -9   9   3     2968.18     2831.70    132.21 o 
  -7   9   3     1800.43     2024.63    138.26 o 
  -5   9   3      850.74     1016.48    114.94 o 
  -3   9   3     4384.47     4289.35    108.45 o 
  -1   9   3     3566.24     3664.79    305.51 o 
   1   9   3      791.78      756.33     83.92 o 
   3   9   3      718.32      883.98    110.26 o 
   5   9   3      564.70      548.13    137.70 o 
   7   9   3      960.90      810.53    133.66 o 
   9   9   3      727.58      739.24    185.82 o 
  11   9   3      195.66      233.95    144.92 o 
 -12  10   3     1021.43      881.87    228.97 o 
 -10  10   3       88.11       47.45     98.99 o 
  -8  10   3       48.08      101.69    100.17 o 
  -6  10   3     1351.43     1666.52    211.98 o 
  -4  10   3     2160.57     2484.49    176.73 o 
  -2  10   3     1002.80     1112.67    179.14 o 
   0  10   3      137.16      154.17     88.78 o 
   2  10   3       93.02      107.74     73.95 o 
   4  10   3      474.05      326.63    309.54 o 
   6  10   3      216.03      170.58    180.88 o 
   8  10   3       23.34       79.71     44.86 o 
  10  10   3        1.48       87.22     38.52 o 
 -11  11   3      260.99      128.66    124.86 o 
  -9  11   3       11.19      158.57     64.57 o 
  -7  11   3       94.57       77.39     54.12 o 
  -5  11   3       39.26      152.62     46.92 o 
  -3  11   3      302.02      236.90     88.96 o 
  -1  11   3       61.15       32.76     75.01 o 
   1  11   3        4.11       53.17     42.51 o 
   3  11   3       19.30      110.62     76.44 o 
   5  11   3       91.66      108.25     66.94 o 
   7  11   3       55.41      286.28    126.29 o 
  -8  12   3      233.03      120.11    142.90 o 
  -6  12   3      146.33      108.72    110.14 o 
  -4  12   3      126.29      142.02     61.48 o 
  -2  12   3       78.23       75.98     46.05 o 
   0  12   3        5.56      100.65     51.27 o 
   2  12   3      352.92      453.87    306.69 o 
   4  12   3      497.85      281.06    120.59 o 
 -20   0   4      364.30      281.07     76.47 o 
 -18   0   4     2469.13     2630.67    212.09 o 
 -16   0   4     1650.60     1698.90    322.11 o 
 -14   0   4      216.67      244.63     76.96 o 
 -12   0   4     8309.86     8620.46    231.92 o 
 -10   0   4    35920.17    35913.20    556.11 o 
  -8   0   4    40156.92    38765.81    688.40 o 
  -6   0   4    19698.93    20805.49    175.08 o 
  -4   0   4    70436.41    70665.69    478.94 o 
  -2   0   4   129141.38   126727.16    695.65 o 
   0   0   4   123134.61   125055.68    800.07 o 
   2   0   4    25938.21    26147.25    219.88 o 
   4   0   4     6894.58     7287.44    176.61 o 
   6   0   4     3050.85     2611.47    103.52 o 
   8   0   4    19070.32    19556.62    337.17 o 
  10   0   4     8807.27     8658.61    226.78 o 
  12   0   4      509.96      448.83     84.27 o 
  14   0   4      227.09      329.31    253.52 o 
  16   0   4      472.23      336.18    164.74 o 
  18   0   4      682.94      562.59    269.19 o 
 -21   1   4      570.25      466.97    129.65 o 
 -19   1   4     1252.90     1307.58    193.13 o 
 -17   1   4      767.40      587.47     96.66 o 
 -15   1   4     1383.01     1499.73    150.94 o 
 -13   1   4     4715.00     4854.03    132.16 o 
 -11   1   4     3693.68     3402.50     88.81 o 
  -9   1   4    12159.99    12395.63    172.50 o 
  -7   1   4     4677.81     4313.38     75.07 o 
  -5   1   4      199.84       96.92     27.57 o 
  -3   1   4    12821.85    12310.09     81.58 o 
  -1   1   4     3996.93     3667.47     45.99 o 
   1   1   4     9114.25     8743.25     63.77 o 
   3   1   4     9735.77     9045.90     94.17 o 
   5   1   4     2375.72     2100.79     61.01 o 
   7   1   4     4418.13     4247.22     84.08 o 
   9   1   4     5936.11     5452.63    106.82 o 
  11   1   4     2339.28     2481.65    167.11 o 
  13   1   4     1861.34     1824.30    128.09 o 
  15   1   4     1407.24     1169.42    237.09 o 
  17   1   4      333.87      249.42    106.21 o 
 -20   2   4      270.87      132.98     57.45 o 
 -18   2   4      250.75      253.68     65.53 o 
 -16   2   4      230.90      154.22     56.19 o 
 -14   2   4     1209.41     1315.43    141.19 o 
 -12   2   4     4900.25     4938.67    104.87 o 
 -10   2   4     1127.46     1267.30     69.72 o 
  -8   2   4     1745.09     1932.60     51.08 o 
  -6   2   4    12187.69    11875.08     93.34 o 
  -4   2   4     5543.07     5354.07     49.82 o 
  -2   2   4     1656.72     1640.82     39.26 o 
   0   2   4    10677.86    11091.17     79.22 o 
   2   2   4     4743.07     4141.87     42.87 o 
   4   2   4     4690.18     3979.36     46.81 o 
   6   2   4     1608.55     1828.44     85.99 o 
   8   2   4      491.99      478.11     58.47 o 
  10   2   4     1288.48     1477.58     95.95 o 
  12   2   4     5706.93     5845.60    207.98 o 
  14   2   4     2231.60     1958.07    181.99 o 
  16   2   4       97.53       80.60     46.85 o 
 -21   3   4        5.86       69.69     48.93 o 
 -19   3   4       11.04       72.31     45.51 o 
 -17   3   4      247.91      177.77     55.90 o 
 -15   3   4      285.40      253.37     75.58 o 
 -13   3   4      638.35      720.44     89.45 o 
 -11   3   4      688.45      620.18     79.14 o 
  -9   3   4     4014.25     4024.35    110.00 o 
  -7   3   4     1020.56     1006.71     50.18 o 
  -5   3   4     1204.58     1016.35     36.30 o 
  -3   3   4     5612.65     5409.94     91.56 o 
  -1   3   4    10987.56    10446.25     78.31 o 
   1   3   4     1216.38     1070.10     38.85 o 
   3   3   4       32.11       33.20     10.28 o 
   5   3   4        0.64       55.62     30.74 o 
   7   3   4      694.28      718.67    158.50 o 
   9   3   4     1308.79     1398.28    132.25 o 
  11   3   4      145.12      178.19     45.73 o 
  13   3   4      583.66      381.81    126.76 o 
  15   3   4       25.22       60.10     36.41 o 
  17   3   4       19.46      123.20     44.62 o 
 -20   4   4        4.99      121.15     65.17 o 
 -18   4   4        0.72      148.59     66.75 o 
 -16   4   4      281.42      354.55     62.56 o 
 -14   4   4     2159.05     2263.08    187.18 o 
 -12   4   4      587.52      756.20     84.89 o 
 -10   4   4       63.72      113.94     28.91 o 
  -8   4   4       47.30       52.30     16.41 o 
  -6   4   4     1915.50     1948.22     51.22 o 
  -4   4   4     7498.61     7085.33     73.34 o 
  -2   4   4     3458.81     3412.63     44.41 o 
   0   4   4     8273.35     8104.73     80.40 o 
   2   4   4     6690.25     7163.09     92.33 o 
   4   4   4     2048.00     1826.31     69.22 o 
   6   4   4      969.35     1002.17     77.93 o 
   8   4   4     2018.64     2137.50    172.94 o 
  10   4   4     2331.68     2272.40    165.34 o 
  12   4   4      111.48      185.72     62.24 o 
  14   4   4      157.23      140.55     78.19 o 
  16   4   4       87.85       77.77     56.94 o 
 -19   5   4       41.87      126.48     66.44 o 
 -17   5   4      100.34      122.79     62.41 o 
 -15   5   4      577.77      559.39     90.51 o 
 -13   5   4     4701.04     5149.50    308.02 o 
 -11   5   4     3216.75     2987.38    137.89 o 
  -9   5   4      280.10      294.04     42.11 o 
  -7   5   4    15657.02    16540.10    163.13 o 
  -5   5   4    29704.60    30430.71    262.32 o 
  -3   5   4    16994.79    17517.59    160.62 o 
  -1   5   4    12057.20    12831.87    135.60 o 
   1   5   4     7856.38     8007.32     86.11 o 
   3   5   4    11747.19    10946.19    218.12 o 
   5   5   4     7272.33     6858.73    158.74 o 
   7   5   4     2454.39     2319.25    165.18 o 
   9   5   4     1307.94     1230.77     86.23 o 
  11   5   4     1792.85     2214.08    136.64 o 
  13   5   4     1953.49     1872.29    218.75 o 
  15   5   4      281.76      218.39    103.00 o 
 -18   6   4      585.54      423.75     97.69 o 
 -16   6   4      764.40      571.77    124.15 o 
 -14   6   4     1082.11     1271.69    119.59 o 
 -12   6   4     1349.54     1568.13     84.17 o 
 -10   6   4    10103.36    10762.84    306.10 o 
  -8   6   4     9512.19     9566.81    152.86 o 
  -6   6   4     2067.59     2326.72    109.16 o 
  -4   6   4    18098.55    19238.63    206.27 o 
  -2   6   4    20544.93    21072.41    187.53 o 
   0   6   4     9339.24     8827.68     97.75 o 
   2   6   4     6107.64     5755.75     61.05 o 
   4   6   4     1861.75     2126.13     58.25 o 
   6   6   4     2436.84     2676.29    125.25 o 
   8   6   4     3922.01     3998.67    141.37 o 
  10   6   4     5226.01     5326.74    278.54 o 
  12   6   4     1997.60     1887.51    223.35 o 
  14   6   4      136.49      173.64     48.18 o 
 -17   7   4      999.43      813.79    150.33 o 
 -15   7   4      708.14      619.07    153.00 o 
 -13   7   4     1220.03      836.20    162.64 o 
 -11   7   4     4116.65     3894.96     97.78 o 
  -9   7   4     2700.40     2605.98     90.15 o 
  -7   7   4      576.34      612.69     67.68 o 
  -5   7   4      306.21      301.46     42.35 o 
  -3   7   4     6390.44     6239.09     67.65 o 
  -1   7   4     9733.52     9303.16    104.52 o 
   1   7   4     2181.33     2127.70     55.41 o 
   3   7   4      787.02      825.64     66.89 o 
   5   7   4     2740.41     2732.17     83.08 o 
   7   7   4     7125.19     7768.21    273.98 o 
   9   7   4     1655.95     1579.51    135.92 o 
  11   7   4      218.13      109.95     40.79 o 
  13   7   4      412.42      250.00     50.83 o 
 -16   8   4      141.61      194.79    102.88 o 
 -14   8   4      134.31      141.00     93.05 o 
 -12   8   4       23.71       67.43     45.34 o 
 -10   8   4      201.50      185.83     60.71 o 
  -8   8   4      324.71      249.63     57.65 o 
  -6   8   4       77.66      115.03     36.12 o 
  -4   8   4     2454.12     2307.01    100.12 o 
  -2   8   4      319.82      332.80     29.56 o 
   0   8   4        5.33       17.42     13.31 o 
   2   8   4     2453.54     2702.26     60.94 o 
   4   8   4     3178.48     3307.82    123.89 o 
   6   8   4      774.34      672.50    105.36 o 
   8   8   4       13.20      110.65     67.89 o 
  10   8   4       72.29      135.65     60.80 o 
  12   8   4      449.70      534.19    161.67 o 
 -15   9   4      285.00      145.80     82.52 o 
 -13   9   4       28.15       57.40     28.85 o 
 -11   9   4      259.00      213.10     91.81 o 
  -9   9   4     1962.95     2164.73    174.86 o 
  -7   9   4      301.06      339.47     75.91 o 
  -5   9   4       85.37       80.19     37.50 o 
  -3   9   4      483.18      388.28     61.64 o 
  -1   9   4        8.36      121.81     77.39 o 
   1   9   4      571.04      579.22     96.68 o 
   3   9   4        0.98       48.50     24.38 o 
   5   9   4      200.93      282.32     73.15 o 
   7   9   4      406.97      423.85    177.09 o 
   9   9   4        6.39      165.84     86.55 o 
  11   9   4        7.62       87.14     87.66 o 
 -14  10   4      522.46      560.99    247.82 o 
 -12  10   4      603.73      445.26    141.39 o 
 -10  10   4      490.94      509.68    135.71 o 
  -8  10   4      700.05      565.77    109.57 o 
  -6  10   4     2782.21     2977.77    216.67 o 
  -4  10   4     1993.86     2365.05    154.43 o 
  -2  10   4      828.42      609.51    209.47 o 
   0  10   4      918.21      736.01    239.20 o 
   2  10   4     1234.77     1319.96    200.38 o 
   4  10   4     1371.37     1614.66    409.72 o 
   6  10   4     1180.25     1350.69    419.69 o 
   8  10   4      596.55      330.37     87.20 o 
  10  10   4      295.48      331.60    139.34 o 
 -11  11   4      658.38      592.50    263.97 o 
  -9  11   4      505.66      198.45    193.70 o 
  -7  11   4      619.40      588.95    157.12 o 
  -5  11   4     2909.67     2519.32    368.18 o 
  -3  11   4     2091.88     2000.89    205.71 o 
  -1  11   4     1063.03      951.59    226.20 o 
   1  11   4     2219.23     1500.24    443.90 o 
   3  11   4     1632.31     2010.60    364.14 o 
   5  11   4     1801.91     1893.81    653.74 o 
   7  11   4      806.57      547.40    285.33 o 
  -8  12   4      194.67      198.92    147.18 o 
  -6  12   4      435.34      363.19    143.38 o 
  -4  12   4      551.24      674.21    201.19 o 
  -2  12   4      801.76      740.00    199.42 o 
   0  12   4      658.91      917.23    174.71 o 
   2  12   4      922.90      819.91    346.10 o 
   4  12   4     1229.69      696.95    281.53 o 
 -21   1   5      333.23      122.43     78.19 o 
 -19   1   5     1316.03     1040.86    166.29 o 
 -17   1   5      992.65      922.35    175.61 o 
 -15   1   5      295.89      260.23     67.47 o 
 -13   1   5        5.67       91.65     41.03 o 
 -11   1   5     1249.65     1228.47     77.24 o 
  -9   1   5    11718.46    11515.93    158.85 o 
  -7   1   5     4631.20     4401.91     53.42 o 
  -5   1   5     1008.15      962.87     38.41 o 
  -3   1   5    10716.37    10444.26     84.85 o 
  -1   1   5    18974.49    18838.77    107.73 o 
   1   1   5    13597.72    13900.66     92.06 o 
   3   1   5      479.21      420.97     45.11 o 
   5   1   5      797.67      641.97     52.23 o 
   7   1   5     7272.86     6774.06    113.38 o 
   9   1   5     2916.00     2837.97    101.52 o 
  11   1   5      862.97      738.69    129.03 o 
  13   1   5     1797.84     1910.36    195.35 o 
  15   1   5     1123.10     1038.18    186.88 o 
  17   1   5      238.39      200.38    120.25 o 
 -20   2   5      497.20      460.31    111.15 o 
 -18   2   5     1793.13     1850.02    147.41 o 
 -16   2   5     4277.03     4509.62    285.44 o 
 -14   2   5     4343.69     4530.94    163.16 o 
 -12   2   5     3606.83     3788.67    105.21 o 
 -10   2   5    20914.43    22859.89    285.45 o 
  -8   2   5    26099.20    25995.34    425.11 o 
  -6   2   5     4504.90     4348.34     55.93 o 
  -4   2   5    10212.12     9580.80     78.44 o 
  -2   2   5    24844.74    25005.02    134.96 o 
   0   2   5    21435.35    21830.03    134.61 o 
   2   2   5     8501.69     8434.92     80.94 o 
   4   2   5     5547.69     5596.97     77.85 o 
   6   2   5    19618.58    19424.09    204.05 o 
   8   2   5     8928.79     9231.36    145.48 o 
  10   2   5      486.41      456.24     66.94 o 
  12   2   5     1536.05     1713.30    150.82 o 
  14   2   5     2444.18     2462.36    247.91 o 
  16   2   5      680.52      473.51    152.43 o 
 -21   3   5      665.92      742.17    174.46 o 
 -19   3   5      134.02      227.32     58.26 o 
 -17   3   5      845.33      819.11    175.91 o 
 -15   3   5     8549.78     9303.58    260.39 o 
 -13   3   5     5117.97     5173.28    147.12 o 
 -11   3   5     3309.60     3334.31    118.33 o 
  -9   3   5    20466.10    21694.82    341.87 o 
  -7   3   5    23193.42    23313.77    219.44 o 
  -5   3   5    26492.38    25617.07    181.89 o 
  -3   3   5    19317.59    18395.98    126.33 o 
  -1   3   5     4059.61     4416.57     61.84 o 
   1   3   5     9279.34     9458.48    123.61 o 
   3   3   5    38411.15    37691.12    326.26 o 
   5   3   5    27842.88    28367.38    268.48 o 
   7   3   5      522.45      513.69     55.51 o 
   9   3   5       15.86       82.28     13.25 o 
  11   3   5     5923.59     6168.36    272.38 o 
  13   3   5     4410.10     4752.79    173.15 o 
  15   3   5      157.53      174.26     63.31 o 
 -20   4   5      342.22      200.32     70.15 o 
 -18   4   5       83.47      118.93     41.03 o 
 -16   4   5      105.49      111.72     48.23 o 
 -14   4   5      338.80      419.33     89.49 o 
 -12   4   5     2824.97     3137.03    107.59 o 
 -10   4   5     6419.10     6766.83    131.86 o 
  -8   4   5     1742.97     1608.72     57.79 o 
  -6   4   5     6990.56     6874.05    134.79 o 
  -4   4   5    10827.52    10656.18    115.83 o 
  -2   4   5     8506.14     8491.15     94.26 o 
   0   4   5    23561.55    23875.61    186.73 o 
   2   4   5    15258.19    16445.37    150.16 o 
   4   4   5     4625.83     4327.67    178.51 o 
   6   4   5     1835.76     1770.74    127.10 o 
   8   4   5      858.63     1141.48    175.36 o 
  10   4   5     3396.54     3643.96    155.29 o 
  12   4   5     2149.56     2526.03    154.66 o 
  14   4   5      134.43      136.00     45.24 o 
  16   4   5       69.04       56.21     70.27 o 
 -19   5   5       26.40      102.82     67.87 o 
 -17   5   5        2.86       77.50     38.78 o 
 -15   5   5      257.45      117.28     43.65 o 
 -13   5   5      671.95      681.02    118.66 o 
 -11   5   5     1316.73     1261.36     95.31 o 
  -9   5   5     3511.02     3638.11     85.03 o 
  -7   5   5      108.09      112.73     27.10 o 
  -5   5   5        0.47        3.03     18.12 o 
  -3   5   5      732.67      765.97     59.46 o 
  -1   5   5    14012.54    13990.92    138.24 o 
   1   5   5     6475.58     6689.40     90.69 o 
   3   5   5       79.91       84.43     23.22 o 
   5   5   5      991.61      946.20    126.63 o 
   7   5   5      784.92      653.85     76.23 o 
   9   5   5       42.63      137.67     35.77 o 
  11   5   5       86.36      137.32     35.54 o 
  13   5   5       66.30       77.80     60.54 o 
  15   5   5        2.90       56.62     57.02 o 
 -18   6   5       30.75       80.94     54.17 o 
 -16   6   5      432.43      502.68    132.72 o 
 -14   6   5     1878.70     2111.07    135.93 o 
 -12   6   5       74.52      115.40     36.90 o 
 -10   6   5      638.47      586.64     83.86 o 
  -8   6   5       58.02       52.20     20.69 o 
  -6   6   5      955.20      838.55     59.60 o 
  -4   6   5     1740.80     1626.70     75.05 o 
  -2   6   5       56.67       38.58     14.18 o 
   0   6   5     2876.56     2690.93     56.73 o 
   2   6   5      517.93      441.28     53.01 o 
   4   6   5     4548.07     4778.39     73.25 o 
   6   6   5     2297.94     2296.48    139.41 o 
   8   6   5     1026.85      997.57    143.84 o 
  10   6   5        7.97      142.25     44.46 o 
  12   6   5       66.84       89.04     31.89 o 
  14   6   5      199.20      139.88     70.80 o 
 -17   7   5      366.21      345.94     96.87 o 
 -15   7   5       34.17      109.09     58.28 o 
 -13   7   5      708.55      629.71     96.78 o 
 -11   7   5     2995.21     3075.28    130.96 o 
  -9   7   5     2641.78     2812.24    140.98 o 
  -7   7   5     1503.50     1427.09     77.78 o 
  -5   7   5      561.74      453.39     47.30 o 
  -3   7   5     2227.71     2251.84     90.91 o 
  -1   7   5     5987.78     6009.10    101.60 o 
   1   7   5     4744.41     4789.65     81.88 o 
   3   7   5     2511.18     2383.48     80.75 o 
   5   7   5     1269.73     1299.89    145.36 o 
   7   7   5     1762.31     1704.31    150.97 o 
   9   7   5     1521.65     1948.58    318.29 o 
  11   7   5      161.58      134.19     59.93 o 
  13   7   5      130.75      228.18    111.98 o 
 -16   8   5      420.86      342.79    139.61 o 
 -14   8   5       19.69      116.16     80.18 o 
 -12   8   5      509.42      555.18    120.26 o 
 -10   8   5     2771.55     3240.55    334.44 o 
  -8   8   5     3776.19     3969.61    121.16 o 
  -6   8   5     3037.06     3007.99     67.59 o 
  -4   8   5     2929.77     2961.19    117.09 o 
  -2   8   5     5744.34     5651.26    121.18 o 
   0   8   5     6398.56     6657.24    129.73 o 
   2   8   5     1182.66     1393.50    106.93 o 
   4   8   5      138.75      226.58     52.73 o 
   6   8   5     1211.94     1157.52    135.87 o 
   8   8   5     2230.38     2351.87    246.77 o 
  10   8   5      741.35      811.37    179.08 o 
  12   8   5      129.45      104.62     65.63 o 
 -15   9   5      533.24      448.92    138.87 o 
 -13   9   5      279.83      330.16     86.25 o 
 -11   9   5      385.97      235.53     72.36 o 
  -9   9   5      503.64      495.56    126.50 o 
  -7   9   5     1705.26     1864.02    106.28 o 
  -5   9   5     1655.47     1941.61    123.61 o 
  -3   9   5      743.96      912.19     84.96 o 
  -1   9   5      871.00      875.31    202.36 o 
   1   9   5      660.54      583.81    150.70 o 
   3   9   5     1989.68     2191.32    482.36 o 
   5   9   5     3218.87     3076.37    190.70 o 
   7   9   5      831.29      933.17    197.59 o 
   9   9   5      474.18      606.37    185.92 o 
  11   9   5      673.05      793.80    319.51 o 
 -14  10   5      401.35      399.67    177.56 o 
 -12  10   5      394.86      328.43     81.69 o 
 -10  10   5      141.48       86.37     70.60 o 
  -8  10   5      134.60      101.81     42.11 o 
  -6  10   5      314.83      440.92    128.67 o 
  -4  10   5       33.41      144.54     44.76 o 
  -2  10   5      268.23      236.60     55.89 o 
   0  10   5        5.77       54.91     38.68 o 
   2  10   5     1590.77     1639.82    319.04 o 
   4  10   5     1888.65     2051.91    382.18 o 
   6  10   5      417.75      392.15    248.30 o 
   8  10   5      145.72      166.54     92.27 o 
 -11  11   5        6.55       29.44     74.06 o 
  -9  11   5        0.74       27.54    105.87 o 
  -7  11   5        9.13      116.94     68.37 o 
  -5  11   5       55.05      112.05     60.34 o 
  -3  11   5        6.10       33.52     70.26 o 
  -1  11   5      250.97      293.62     89.36 o 
   1  11   5       99.77      113.47     62.19 o 
   3  11   5       17.25      229.78    189.90 o 
   5  11   5       48.88       64.09     70.26 o 
   7  11   5       18.54      162.37     83.56 o 
  -8  12   5        3.77      105.87     97.80 o 
  -6  12   5      481.18      312.53    113.78 o 
  -4  12   5      378.27      452.39    130.74 o 
  -2  12   5       93.45      107.12     51.67 o 
   0  12   5      101.62      131.51     85.93 o 
   2  12   5      201.20      221.24    276.31 o 
 -22   0   6       68.71      116.88     79.31 o 
 -20   0   6      416.62      366.43    101.25 o 
 -18   0   6     1957.80     2729.27    519.15 o 
 -16   0   6     4632.50     5162.25    271.09 o 
 -14   0   6      779.41      525.36    242.13 o 
 -12   0   6     3726.38     3646.64    373.40 o 
 -10   0   6    49263.21    49842.22    721.87 o 
  -8   0   6    22118.03    20970.85    470.49 o 
  -6   0   6     3792.60     3906.30     73.80 o 
  -4   0   6       18.22       52.93     30.00 o 
  -2   0   6    63104.41    60421.23    537.89 o 
   0   0   6    25064.06    23762.89    241.06 o 
   2   0   6     4539.60     5140.55    121.89 o 
   4   0   6     7713.90     7982.00    331.87 o 
   6   0   6    33804.11    36596.64    958.06 o 
   8   0   6    14192.66    14029.91    426.96 o 
  10   0   6     4768.15     4500.25    170.00 o 
  12   0   6     1286.64     1517.30    272.26 o 
  14   0   6     1602.14     1716.12    256.16 o 
  16   0   6     1324.36     1279.00    677.96 o 
 -21   1   6      109.78      219.71     58.35 o 
 -19   1   6      416.65      338.84     88.16 o 
 -17   1   6     2688.32     2858.06    159.84 o 
 -15   1   6     1492.23     1791.20    188.16 o 
 -13   1   6     2183.16     2338.10    110.63 o 
 -11   1   6     4994.75     4903.38    132.12 o 
  -9   1   6     3223.83     3316.39    113.56 o 
  -7   1   6    14461.02    14214.92    228.67 o 
  -5   1   6     8128.82     8206.26     71.01 o 
  -3   1   6    12096.91    12386.95     85.44 o 
  -1   1   6    26278.76    25276.38    137.06 o 
   1   1   6    16257.27    14605.96    125.41 o 
   3   1   6     5795.92     5394.17     79.58 o 
   5   1   6     7013.50     6852.40    149.28 o 
   7   1   6     7785.72     7561.07    101.30 o 
   9   1   6     5703.05     5746.72    184.01 o 
  11   1   6     3697.10     3868.97    262.18 o 
  13   1   6     1577.98     1586.15    142.44 o 
  15   1   6      659.80      596.29    144.49 o 
 -22   2   6      304.37      391.69    114.35 o 
 -20   2   6      114.11      140.07     43.65 o 
 -18   2   6        0.22       65.43     46.02 o 
 -16   2   6      949.26      912.04    149.89 o 
 -14   2   6     4278.83     4405.43    148.75 o 
 -12   2   6       98.37       85.28     31.38 o 
 -10   2   6     7151.94     7419.35    143.29 o 
  -8   2   6      496.51      518.10    100.01 o 
  -6   2   6    19140.75    18275.41    170.29 o 
  -4   2   6    11762.19    11208.32    107.90 o 
  -2   2   6     4788.55     4536.42     72.88 o 
   0   2   6     1850.83     1936.69     52.00 o 
   2   2   6     3854.40     3323.54     73.47 o 
   4   2   6    11239.56    10584.43    152.51 o 
   6   2   6     1960.55     2092.74     80.38 o 
   8   2   6      464.71      487.53     81.37 o 
  10   2   6     1061.14     1104.46    147.52 o 
  12   2   6      775.83     1008.79    148.86 o 
  14   2   6      813.34      522.67    148.22 o 
  16   2   6        0.43       50.84     59.51 o 
 -21   3   6       19.16       43.39     43.46 o 
 -19   3   6        3.75       67.14     30.43 o 
 -17   3   6       11.95       64.42     37.05 o 
 -15   3   6        3.95       99.64     41.05 o 
 -13   3   6      345.83      441.75     89.97 o 
 -11   3   6     4326.12     4786.34    138.55 o 
  -9   3   6    11107.85    11500.20    292.64 o 
  -7   3   6       78.53       68.35     22.57 o 
  -5   3   6     3708.83     4282.73     60.94 o 
  -3   3   6     6726.92     7087.14    117.65 o 
  -1   3   6     4612.39     4602.79     54.98 o 
   1   3   6     1172.53     1260.86     38.51 o 
   3   3   6     2270.69     2218.82     60.75 o 
   5   3   6      575.20      589.36     44.97 o 
   7   3   6        1.45       31.03     41.00 o 
   9   3   6       16.31       27.21     21.97 o 
  11   3   6       27.52        0.00     56.90 o 
  13   3   6        3.83      133.62     59.70 o 
  15   3   6       33.01      133.16     70.11 o 
 -20   4   6       64.24      125.97     50.05 o 
 -18   4   6      305.79      243.12     67.04 o 
 -16   4   6      410.41      298.17     58.34 o 
 -14   4   6      132.66      166.02     41.04 o 
 -12   4   6     1841.95     1830.39    147.93 o 
 -10   4   6     4914.74     5540.83    188.92 o 
  -8   4   6    10371.35    10982.19    203.58 o 
  -6   4   6    18363.87    18518.62    194.56 o 
  -4   4   6     8525.90     8919.81    109.21 o 
  -2   4   6     1544.14     1371.62     43.57 o 
   0   4   6     3875.87     3596.26     77.92 o 
   2   4   6     8511.80     8852.06    131.43 o 
   4   4   6     6020.79     5796.62     76.08 o 
   6   4   6     3425.70     3366.61    136.85 o 
   8   4   6       64.63      104.16     43.37 o 
  10   4   6        7.01       82.93     46.31 o 
  12   4   6     1900.24     1808.88    180.90 o 
  14   4   6      660.74      523.37    148.13 o 
 -19   5   6      476.06      408.93    109.94 o 
 -17   5   6      734.38      568.23    112.26 o 
 -15   5   6     2211.61     2191.77    169.98 o 
 -13   5   6     1641.59     1741.08    106.76 o 
 -11   5   6     2278.09     2364.54    101.90 o 
  -9   5   6     2761.46     2829.29     98.34 o 
  -7   5   6     6632.02     6380.00    102.89 o 
  -5   5   6    17947.86    18166.00    268.60 o 
  -3   5   6     6294.41     6023.93     90.34 o 
  -1   5   6     2087.04     1957.70     45.18 o 
   1   5   6     8553.63     8048.92     98.68 o 
   3   5   6    14047.96    14722.95    326.48 o 
   5   5   6     5548.75     6077.02    213.65 o 
   7   5   6      474.85      530.37    114.27 o 
   9   5   6     1283.52     1654.14    191.74 o 
  11   5   6     1806.79     2205.33    183.31 o 
  13   5   6     1100.47     1125.24    208.26 o 
 -18   6   6     1452.70      990.81    273.82 o 
 -16   6   6      719.70      924.84    114.06 o 
 -14   6   6      742.32      879.32    107.20 o 
 -12   6   6     2592.52     2947.87    120.41 o 
 -10   6   6     2253.53     2161.73     93.00 o 
  -8   6   6     6510.79     6922.17    158.20 o 
  -6   6   6     5013.72     4980.58     94.45 o 
  -4   6   6     3744.26     3403.45     68.03 o 
  -2   6   6    13486.60    14003.58    133.84 o 
   0   6   6     6050.44     5576.56     98.20 o 
   2   6   6     2923.80     2862.89     84.40 o 
   4   6   6     4981.84     5507.00    168.08 o 
   6   6   6     5310.32     5546.60    178.51 o 
   8   6   6     3010.84     3001.63    154.08 o 
  10   6   6      659.30      477.19    117.44 o 
  12   6   6      394.57      403.96     98.65 o 
  14   6   6      676.44      576.01    147.70 o 
 -17   7   6      804.40      681.89    188.85 o 
 -15   7   6      540.95      566.68    139.00 o 
 -13   7   6       86.85       98.66     32.23 o 
 -11   7   6     1068.02     1279.62    103.14 o 
  -9   7   6     7127.02     7631.47    257.74 o 
  -7   7   6     6724.46     6794.89    233.52 o 
  -5   7   6      853.70      902.35     76.42 o 
  -3   7   6      390.33      343.33     62.49 o 
  -1   7   6     2581.85     2687.74    121.60 o 
   1   7   6     2443.66     2284.37     64.12 o 
   3   7   6     3330.84     3346.36     88.92 o 
   5   7   6     3081.81     3388.81    142.68 o 
   7   7   6     1889.50     1954.96    160.59 o 
   9   7   6      924.60      891.62    137.94 o 
  11   7   6      113.54       74.35     25.89 o 
  13   7   6       51.42      128.66     70.84 o 
 -16   8   6      107.26      132.46     93.77 o 
 -14   8   6      610.07      425.42    220.02 o 
 -12   8   6      228.19      195.81     52.83 o 
 -10   8   6      186.67      267.82     69.77 o 
  -8   8   6     1068.88     1124.50     84.28 o 
  -6   8   6     2312.63     2378.07    106.21 o 
  -4   8   6       30.30       20.15     21.05 o 
  -2   8   6       56.25       61.80     22.32 o 
   0   8   6       20.75       41.15     22.31 o 
   2   8   6        2.64       36.42     18.16 o 
   4   8   6      101.55      133.74     38.30 o 
   6   8   6      117.61      109.00     40.75 o 
   8   8   6        1.85       74.78     89.36 o 
  10   8   6      252.03       94.07     90.01 o 
  12   8   6        2.05       94.13     81.13 o 
 -15   9   6        0.08       72.12     59.69 o 
 -13   9   6      125.05      188.15    102.79 o 
 -11   9   6      693.06      491.02    126.37 o 
  -9   9   6      254.64      192.01     64.50 o 
  -7   9   6      212.36      208.01     60.20 o 
  -5   9   6      149.82      146.60     59.21 o 
  -3   9   6      970.42     1040.70     83.20 o 
  -1   9   6     1180.66     1160.13     89.36 o 
   1   9   6      269.66      103.20     58.26 o 
   3   9   6       76.74       74.43     51.36 o 
   5   9   6      513.86      250.66    105.34 o 
   7   9   6     1690.47     1062.39    494.46 o 
   9   9   6      505.94      579.57    176.24 o 
 -14  10   6      496.12      317.95    148.60 o 
 -12  10   6      137.23      143.89     65.50 o 
 -10  10   6      255.70      360.17     88.25 o 
  -8  10   6      652.38      544.73    137.12 o 
  -6  10   6      970.37     1078.54    263.90 o 
  -4  10   6      979.50     1113.14    246.64 o 
  -2  10   6      331.41      196.50     70.66 o 
   0  10   6      412.32      363.46    144.07 o 
   2  10   6      936.62      990.35    387.40 o 
   4  10   6     1035.50      949.52    204.15 o 
   6  10   6      412.03      395.95     88.31 o 
   8  10   6      347.66      369.87    132.53 o 
 -11  11   6      175.92      123.44    114.89 o 
  -9  11   6      236.42      223.14    134.83 o 
  -7  11   6     1481.64     1267.20    269.77 o 
  -5  11   6     1979.94     2873.04    837.71 o 
  -3  11   6      971.17      928.07    231.11 o 
  -1  11   6      163.42      264.92    110.14 o 
   1  11   6      884.64      780.03    225.99 o 
   3  11   6     1316.49      947.14    539.80 o 
   5  11   6      218.78      395.95    241.65 o 
  -6  12   6      736.08      478.81    165.81 o 
  -4  12   6      900.86      701.33    261.08 o 
  -2  12   6      642.34      621.93    223.14 o 
   0  12   6      689.44      744.42    214.59 o 
 -21   1   7      148.78      193.78     70.04 o 
 -19   1   7     1295.21     1127.27    211.16 o 
 -17   1   7      870.09      836.97    129.90 o 
 -15   1   7       36.09       92.62     43.79 o 
 -13   1   7      791.57     1076.22    102.43 o 
 -11   1   7      518.86      571.00     73.56 o 
  -9   1   7        6.13       69.47     32.09 o 
  -7   1   7     4463.41     4167.10    114.35 o 
  -5   1   7     6144.62     6439.25     92.55 o 
  -3   1   7    12401.59    12721.00    116.08 o 
  -1   1   7    26871.39    28089.05    229.05 o 
   1   1   7     4475.90     4500.71     88.97 o 
   3   1   7       45.24       65.93     23.71 o 
   5   1   7      307.70      341.85     51.58 o 
   7   1   7     2225.55     2202.85     79.29 o 
   9   1   7      280.86      343.69     51.68 o 
  11   1   7      267.48      214.50     44.36 o 
  13   1   7        0.88       71.02     34.66 o 
  15   1   7      390.47      490.14    213.88 o 
 -22   2   7      171.74      164.53     66.96 o 
 -20   2   7      285.53      149.18     56.10 o 
 -18   2   7      790.45      870.43    142.27 o 
 -16   2   7      751.40      985.17    143.36 o 
 -14   2   7     1730.24     1821.96    112.06 o 
 -12   2   7     3371.63     3479.68    137.03 o 
 -10   2   7     2010.68     1764.08     91.62 o 
  -8   2   7     3405.47     3143.60    159.59 o 
  -6   2   7     9370.37     8438.27    131.73 o 
  -4   2   7    17866.59    17743.21    174.10 o 
  -2   2   7    15638.75    15383.84    150.40 o 
   0   2   7     3261.12     3003.44     67.76 o 
   2   2   7     4497.77     4500.80     94.41 o 
   4   2   7    11726.66    12048.02    158.76 o 
   6   2   7     5665.45     5677.70    120.16 o 
   8   2   7     2145.53     2222.12    124.55 o 
  10   2   7      797.30      777.55     95.20 o 
  12   2   7      274.50      306.96     67.05 o 
  14   2   7      356.57      516.81    113.30 o 
 -21   3   7      122.26      128.64     82.37 o 
 -19   3   7      121.32      122.30     50.13 o 
 -17   3   7      784.26      951.15    105.77 o 
 -15   3   7     5483.17     6023.85    153.29 o 
 -13   3   7     8462.12     8834.92    196.28 o 
 -11   3   7      441.88      514.29     64.22 o 
  -9   3   7     1230.69     1168.47     88.74 o 
  -7   3   7    19777.61    20071.11    275.11 o 
  -5   3   7    28347.58    29599.27    287.19 o 
  -3   3   7     8569.96     8693.14    107.20 o 
  -1   3   7      369.77      310.55     68.03 o 
   1   3   7     6881.21     6108.13    133.97 o 
   3   3   7    14169.33    13613.12    159.05 o 
   5   3   7     6722.49     6916.67     83.75 o 
   7   3   7     3554.77     3534.54    106.68 o 
   9   3   7     2955.85     2886.25    115.98 o 
  11   3   7     2128.37     2228.87    156.16 o 
  13   3   7     1166.87     1379.69    202.56 o 
  15   3   7      293.73      261.77     71.02 o 
 -20   4   7      249.53      122.66     58.06 o 
 -18   4   7      167.21      163.15     62.81 o 
 -16   4   7     2313.52     2365.87    146.00 o 
 -14   4   7    10749.48    11216.38    224.64 o 
 -12   4   7     4678.41     4705.47    146.35 o 
 -10   4   7     1958.49     1989.48    130.69 o 
  -8   4   7     6355.98     6725.90    160.83 o 
  -6   4   7    13303.16    13752.01    174.11 o 
  -4   4   7    20791.14    21725.45    229.36 o 
  -2   4   7     1324.96     1300.51     58.37 o 
   0   4   7      147.31       92.79     28.96 o 
   2   4   7     4407.10     4284.47     77.92 o 
   4   4   7     1584.36     1665.65     96.84 o 
   6   4   7     1591.39     1325.63    160.73 o 
   8   4   7     2907.40     2964.90    118.24 o 
  10   4   7     1473.09     1207.43    160.43 o 
  12   4   7     1132.04     1181.01    234.52 o 
  14   4   7      349.76      207.99     81.47 o 
 -19   5   7      433.04      437.91    106.15 o 
 -17   5   7       89.47       80.84     36.44 o 
 -15   5   7      272.82      277.79     53.44 o 
 -13   5   7     1375.72     1664.99    137.67 o 
 -11   5   7     3965.87     4096.55    165.76 o 
  -9   5   7     8821.59     9504.48    208.53 o 
  -7   5   7      485.38      456.03     64.37 o 
  -5   5   7     1309.68     1275.16     58.30 o 
  -3   5   7      889.39      945.70     63.67 o 
  -1   5   7     6610.00     6321.29    109.01 o 
   1   5   7     2725.27     2775.59     73.15 o 
   3   5   7     2818.28     2710.76     63.95 o 
   5   5   7      396.07      350.06     59.26 o 
   7   5   7     6844.39     6795.94    275.89 o 
   9   5   7     1126.46     1110.43    104.78 o 
  11   5   7      101.41      141.10     62.90 o 
  13   5   7      157.29      182.76     76.24 o 
 -20   6   7        2.74       84.33     42.90 o 
 -18   6   7        0.11       36.81     32.74 o 
 -16   6   7       57.00       84.38     38.35 o 
 -14   6   7        9.24       78.16     35.15 o 
 -12   6   7     1851.55     1877.36    113.43 o 
 -10   6   7      280.18      276.12     54.61 o 
  -8   6   7        6.26       45.10     20.12 o 
  -6   6   7      526.74      510.92     67.86 o 
  -4   6   7       40.56       55.38     22.70 o 
  -2   6   7      476.26      527.32     63.44 o 
   0   6   7       18.84       43.89     22.91 o 
   2   6   7      995.44      971.45     67.50 o 
   4   6   7     1411.87     1289.66    113.90 o 
   6   6   7      638.18      533.12    107.21 o 
   8   6   7      239.58      232.45     82.96 o 
  10   6   7      949.62      765.30    148.74 o 
  12   6   7      157.60      127.06     36.87 o 
 -19   7   7      362.69      376.69    137.88 o 
 -17   7   7      233.94      306.68    111.67 o 
 -15   7   7      164.94      166.69     50.11 o 
 -13   7   7      649.84      810.07     89.40 o 
 -11   7   7     1961.59     2216.50    139.18 o 
  -9   7   7     1819.42     2002.01    125.74 o 
  -7   7   7      951.89      945.71    110.10 o 
  -5   7   7      467.09      417.25     65.03 o 
  -3   7   7      887.36      903.35     86.11 o 
  -1   7   7     2185.73     2167.28     74.86 o 
   1   7   7      931.84      961.40     67.82 o 
   3   7   7      684.35      735.32     92.76 o 
   5   7   7     1754.32     1785.42    137.23 o 
   7   7   7     1763.09     1911.07    137.43 o 
   9   7   7     1337.03      988.23    177.65 o 
  11   7   7      660.69      554.14    107.26 o 
 -16   8   7      499.42      385.14    127.31 o 
 -14   8   7      155.99      104.14    137.54 o 
 -12   8   7      819.21      749.35    109.12 o 
 -10   8   7     2553.68     2683.01    155.14 o 
  -8   8   7     1287.24     1568.11    125.11 o 
  -6   8   7      276.08      296.47     61.74 o 
  -4   8   7     2206.18     2203.56     69.47 o 
  -2   8   7     7508.72     7830.10    173.92 o 
   0   8   7     7027.06     6971.45    130.56 o 
   2   8   7     3420.67     3874.08    148.37 o 
   4   8   7     1298.91     1389.37    174.42 o 
   6   8   7     1611.45     1652.48    142.27 o 
   8   8   7     2539.53     2765.56    514.16 o 
  10   8   7     1290.71     1228.49    315.48 o 
 -15   9   7      884.96      729.72    187.50 o 
 -13   9   7      329.24      290.14    144.11 o 
 -11   9   7      541.27      529.11    122.86 o 
  -9   9   7     2687.47     2763.19    117.85 o 
  -7   9   7     1925.49     1944.39    211.11 o 
  -5   9   7      997.49     1086.00    103.23 o 
  -3   9   7     2314.84     2346.77    137.63 o 
  -1   9   7     4970.96     5339.60    165.28 o 
   1   9   7     4332.03     4316.84    155.80 o 
   3   9   7     1413.77      818.30    432.74 o 
   5   9   7     1734.11     1586.28    156.91 o 
   7   9   7     2226.32     2088.34    270.14 o 
   9   9   7      639.54      578.10    135.58 o 
 -14  10   7      536.26      557.45    132.08 o 
 -12  10   7      181.35      206.94    103.52 o 
 -10  10   7       24.23       84.96     36.49 o 
  -8  10   7      400.17      368.33    149.99 o 
  -6  10   7     1626.91     2135.56    175.11 o 
  -4  10   7     1574.00     1420.60    294.55 o 
  -2  10   7      294.22      310.01    118.45 o 
   0  10   7      246.98      209.37    141.48 o 
   2  10   7     1526.78     1905.68    475.71 o 
   4  10   7     1755.89     1739.04    357.02 o 
   6  10   7      556.53      806.62    298.15 o 
 -11  11   7        6.53        0.00     83.08 o 
  -9  11   7       42.07      133.55     51.89 o 
  -7  11   7       17.41      103.89     44.12 o 
  -5  11   7       19.30       79.12     57.79 o 
  -3  11   7        3.99       54.97     24.36 o 
  -1  11   7      395.68      228.36    159.52 o 
   1  11   7      474.25      319.99    242.60 o 
   3  11   7        8.69       99.22     75.49 o 
  -6  12   7      387.27      172.81     74.54 o 
  -4  12   7      284.73      224.90     77.02 o 
  -2  12   7       25.70      154.77    100.65 o 
   0  12   7       63.11       47.48    104.92 o 
 -22   0   8      247.01      185.12     98.12 o 
 -20   0   8     1490.66      972.23    267.83 o 
 -18   0   8     1932.07     2403.42    336.41 o 
 -16   0   8      211.24      141.06     66.23 o 
 -14   0   8      854.42     1012.25    199.22 o 
 -12   0   8    11938.38    13008.92    510.60 o 
 -10   0   8    28019.99    27999.98    506.91 o 
  -8   0   8    19782.60    18690.38    507.04 o 
  -6   0   8     7525.08     8033.02    240.23 o 
  -4   0   8    14747.99    14672.89    235.33 o 
  -2   0   8    24007.10    22135.48    316.00 o 
   0   0   8    42692.64    43800.54   1221.55 o 
   2   0   8    16452.43    16797.18    308.61 o 
   4   0   8     3110.43     2837.81    210.66 o 
   6   0   8    16004.24    16247.20    368.14 o 
   8   0   8    17971.49    18290.31    334.35 o 
  10   0   8     4425.69     4505.05    216.25 o 
  12   0   8      150.85      108.32     41.62 o 
  14   0   8      282.92       95.90    202.72 o 
 -21   1   8     1209.11      811.87    169.61 o 
 -19   1   8     1212.81     1239.14    180.32 o 
 -17   1   8      564.42      647.27     69.28 o 
 -15   1   8     1471.12     1665.10    169.46 o 
 -13   1   8     2280.51     2290.90    115.24 o 
 -11   1   8     6748.02     6788.30    224.02 o 
  -9   1   8     5891.58     6178.15    129.15 o 
  -7   1   8     5588.46     5810.10    107.37 o 
  -5   1   8     8463.21     8429.24    170.91 o 
  -3   1   8    12473.80    12036.25    222.98 o 
  -1   1   8    22934.88    22344.52    233.99 o 
   1   1   8    18644.79    19207.20    206.33 o 
   3   1   8    11146.42    11070.74    142.92 o 
   5   1   8     5104.02     4871.50    198.11 o 
   7   1   8     4682.38     4960.52    171.77 o 
   9   1   8     4859.09     4991.42    138.35 o 
  11   1   8     1097.58     1061.82    122.25 o 
  13   1   8      339.29      339.99     94.51 o 
 -22   2   8      166.74      120.10     57.42 o 
 -20   2   8      140.11      142.55     86.99 o 
 -18   2   8       66.47       74.19     24.72 o 
 -16   2   8      401.32      387.19     59.88 o 
 -14   2   8     1307.38     1465.77    128.30 o 
 -12   2   8       22.61       44.01     35.36 o 
 -10   2   8     2833.84     2867.04    146.57 o 
  -8   2   8      617.16      633.76     92.84 o 
  -6   2   8    27199.06    27257.53    332.90 o 
  -4   2   8     3736.71     3882.05     89.54 o 
  -2   2   8     2660.22     2849.76     98.58 o 
   0   2   8     7189.32     7614.00    117.06 o 
   2   2   8    12167.73    12322.40    191.14 o 
   4   2   8     2927.47     2775.10     80.84 o 
   6   2   8      588.24      594.16     76.85 o 
   8   2   8      204.52      185.12     45.22 o 
  10   2   8      119.81      197.77     42.73 o 
  12   2   8      529.37      379.26    112.33 o 
  14   2   8       68.73       73.37     55.78 o 
 -21   3   8       50.16       73.71     40.77 o 
 -19   3   8      671.19      800.73    151.42 o 
 -17   3   8      420.84      411.39     78.27 o 
 -15   3   8      307.42      239.62     60.39 o 
 -13   3   8     1169.35     1000.05    134.61 o 
 -11   3   8      151.23      198.37     46.60 o 
  -9   3   8     1358.71     1646.41    138.40 o 
  -7   3   8       27.70       85.31     30.38 o 
  -5   3   8     4070.08     4170.67    109.84 o 
  -3   3   8        5.38       56.76     35.32 o 
  -1   3   8      138.76      159.82     33.50 o 
   1   3   8      794.62      913.86     95.02 o 
   3   3   8       20.47       24.51     16.43 o 
   5   3   8      507.87      372.48     52.44 o 
   7   3   8      633.99      817.75    193.45 o 
   9   3   8      789.43      806.39    147.13 o 
  11   3   8      194.27      260.77     95.73 o 
  13   3   8      212.87      165.92     60.64 o 
 -20   4   8      369.26      180.27     82.96 o 
 -18   4   8       93.80      101.89     49.07 o 
 -16   4   8     1987.14     2345.80    120.95 o 
 -14   4   8     9023.77     9899.58    314.23 o 
 -12   4   8     3102.81     3526.49    167.56 o 
 -10   4   8      320.66      358.30     68.32 o 
  -8   4   8     2653.58     2410.77     95.03 o 
  -6   4   8     3947.24     3736.08     81.73 o 
  -4   4   8     1974.63     1992.63     70.86 o 
  -2   4   8     2837.31     3144.41    106.94 o 
   0   4   8     3100.65     3292.63     68.11 o 
   2   4   8     5204.64     5021.98     89.63 o 
   4   4   8     1295.12     1357.07     66.60 o 
   6   4   8      248.87      221.18     47.64 o 
   8   4   8     2895.45     2816.68    222.33 o 
  10   4   8     1691.02     1889.29    215.64 o 
  12   4   8      936.20      874.02    199.65 o 
 -19   5   8      236.09      167.00     80.94 o 
 -17   5   8      276.59      289.68     75.36 o 
 -15   5   8     2874.09     3235.68    168.30 o 
 -13   5   8     6313.85     6603.89    168.84 o 
 -11   5   8     3198.57     3379.33    150.50 o 
  -9   5   8     3664.04     3684.46    159.18 o 
  -7   5   8     8121.69     8731.80    149.08 o 
  -5   5   8    11427.06    12017.80    173.57 o 
  -3   5   8     8159.72     8571.97    150.15 o 
  -1   5   8     5850.05     6348.47    137.12 o 
   1   5   8    10152.39    10159.62    180.13 o 
   3   5   8     6631.63     6957.68    184.10 o 
   5   5   8     2004.71     2078.55    251.03 o 
   7   5   8      666.24      670.29    126.38 o 
   9   5   8     1228.40     1262.54    108.57 o 
  11   5   8     2344.55     2425.91    212.40 o 
  13   5   8      569.30      333.46     94.01 o 
 -20   6   8      283.74      145.57     51.94 o 
 -18   6   8      156.86      256.93    180.52 o 
 -16   6   8      762.66      937.27     92.91 o 
 -14   6   8     1665.08     1860.53    120.95 o 
 -12   6   8     4153.53     4204.61    169.26 o 
 -10   6   8     4888.76     4893.14    146.12 o 
  -8   6   8     1550.01     1632.43    177.13 o 
  -6   6   8     4826.67     4955.47    127.63 o 
  -4   6   8     6622.57     7009.80    228.33 o 
  -2   6   8     6786.26     6973.38    140.20 o 
   0   6   8     8471.21     8466.44    196.26 o 
   2   6   8     2406.32     2421.51     92.70 o 
   4   6   8      201.74      249.18     76.41 o 
   6   6   8      269.93      426.14    112.53 o 
   8   6   8     1779.15     2237.49    180.83 o 
  10   6   8     1745.33     1636.01    184.98 o 
  12   6   8      357.86      363.41    105.62 o 
 -19   7   8       36.20       95.27     81.38 o 
 -17   7   8      211.25      128.56     53.68 o 
 -15   7   8       52.94      113.93     51.00 o 
 -13   7   8      704.95      822.00     89.65 o 
 -11   7   8     5056.89     4869.11    152.51 o 
  -9   7   8     1938.37     1956.45     98.62 o 
  -7   7   8       31.61       84.95     33.17 o 
  -5   7   8      210.82      280.55     56.63 o 
  -3   7   8     2479.12     2750.85    141.75 o 
  -1   7   8     2520.94     2457.73    148.18 o 
   1   7   8        5.98       83.92     28.44 o 
   3   7   8      798.18      731.03    112.21 o 
   5   7   8     1173.96     1314.36    181.01 o 
   7   7   8     1730.30     2005.69    257.35 o 
   9   7   8      484.53      520.30    115.25 o 
  11   7   8      562.42      496.56    105.97 o 
 -16   8   8      134.73      124.24     66.75 o 
 -14   8   8       17.68       71.23     39.23 o 
 -12   8   8        0.10       53.09     32.72 o 
 -10   8   8        3.26       24.42     27.31 o 
  -8   8   8        5.74       43.45     20.29 o 
  -6   8   8      503.86      520.29     79.61 o 
  -4   8   8       64.46       97.02     34.10 o 
  -2   8   8      557.13      462.44     78.39 o 
   0   8   8       12.03       22.23     25.52 o 
   2   8   8      178.44      126.41     51.20 o 
   4   8   8      330.64      313.75     55.38 o 
   8   8   8        6.52       97.12     99.70 o 
  10   8   8      130.38       74.24     52.25 o 
 -15   9   8        1.91      149.18     89.35 o 
 -13   9   8       81.37      104.36     35.90 o 
 -11   9   8      261.21      409.62     81.81 o 
  -9   9   8     2009.69     1696.69    131.96 o 
  -7   9   8      980.24     1102.05    135.35 o 
  -5   9   8       43.60       59.48     55.87 o 
  -3   9   8       97.12       84.60     34.00 o 
  -1   9   8       56.16       83.93     29.81 o 
   1   9   8        7.91       48.20     45.59 o 
   3   9   8      159.43      150.60     59.65 o 
   5   9   8      339.24      437.44    114.42 o 
   7   9   8      217.43      302.98    109.95 o 
 -14  10   8      163.33       63.90     75.04 o 
 -12  10   8      111.03       50.53     64.48 o 
 -10  10   8      200.88      198.49     59.19 o 
  -8  10   8      790.80      802.83    126.86 o 
  -6  10   8     1186.56     1004.48    287.18 o 
  -4  10   8     1139.74     1262.41    137.68 o 
  -2  10   8      734.16      611.45    118.46 o 
   0  10   8      666.86      699.79    175.19 o 
   2  10   8      564.02      279.16    213.64 o 
   4  10   8      529.11      521.29    329.48 o 
   6  10   8      534.57      531.26    302.90 o 
 -11  11   8      155.07      218.39    131.51 o 
  -9  11   8      241.57      185.43     50.48 o 
  -7  11   8      453.92      546.47    169.24 o 
  -5  11   8      685.64      663.72    173.35 o 
  -3  11   8      900.75      717.97    204.97 o 
  -1  11   8      624.33      380.28    197.02 o 
   1  11   8      268.78      557.37    178.98 o 
   3  11   8     1018.85      887.80    435.83 o 
 -21   1   9      272.43      180.59     61.52 o 
 -19   1   9      549.63      499.11    111.59 o 
 -17   1   9      300.08      232.34     72.77 o 
 -15   1   9      399.43      433.35     73.95 o 
 -13   1   9     1102.14     1231.09    130.07 o 
 -11   1   9     2177.68     2040.30    104.24 o 
  -9   1   9     1221.61     1131.54    111.67 o 
  -7   1   9       30.96      104.35     49.65 o 
  -5   1   9        6.31       37.49     34.16 o 
  -3   1   9     1918.02     1706.81    148.51 o 
  -1   1   9     8765.99     8750.62    171.45 o 
   1   1   9     4306.85     4429.68    137.61 o 
   3   1   9       68.60       49.49     23.67 o 
   5   1   9     1363.36     1437.29     84.71 o 
   7   1   9     3085.84     3134.46    121.17 o 
   9   1   9      396.66      413.68     75.82 o 
  11   1   9       76.64       57.03     47.20 o 
  13   1   9      483.11      551.62    115.78 o 
 -22   2   9      116.39       83.77     38.03 o 
 -20   2   9      435.43      238.11     63.45 o 
 -18   2   9     1433.88     1845.07    231.55 o 
 -16   2   9     2326.06     2704.61    172.71 o 
 -14   2   9     1218.30     1429.56    113.62 o 
 -12   2   9     2309.89     2277.66    144.79 o 
 -10   2   9    11173.02    11702.58    240.87 o 
  -8   2   9    16482.27    17441.53    307.61 o 
  -6   2   9     6562.69     6383.68    125.31 o 
  -4   2   9     3284.98     2824.27    182.55 o 
  -2   2   9     3604.08     3247.48     97.73 o 
   0   2   9     4258.68     3935.43    100.13 o 
   2   2   9     2880.31     2663.04     75.68 o 
   4   2   9     4204.36     4031.22    119.36 o 
   6   2   9     5102.15     5260.37    167.17 o 
   8   2   9     1886.53     1879.03    113.90 o 
  10   2   9      566.81      747.94    125.26 o 
  12   2   9     1172.68     1149.67    285.96 o 
 -21   3   9      446.62      293.83     89.23 o 
 -19   3   9      233.30      287.76     63.43 o 
 -17   3   9     1019.55     1087.93    160.54 o 
 -15   3   9     2947.88     3051.59    131.22 o 
 -13   3   9     5264.23     5333.95    215.17 o 
 -11   3   9     4140.37     4493.39    172.28 o 
  -9   3   9     3023.68     3023.94    118.25 o 
  -7   3   9    14490.27    14404.37    223.19 o 
  -5   3   9    21227.42    20385.11    295.44 o 
  -3   3   9     2720.47     2721.57    161.31 o 
  -1   3   9       60.41       65.76     24.76 o 
   1   3   9     8414.33     8657.72    110.21 o 
   3   3   9    16741.46    17089.68    276.05 o 
   5   3   9     2066.16     2242.49    185.41 o 
   7   3   9      189.46      229.74     54.61 o 
   9   3   9     2435.05     2279.54    176.23 o 
  11   3   9     2623.61     2776.39    276.17 o 
  13   3   9     1242.17     1010.92    247.09 o 
 -20   4   9      575.33      456.16    114.52 o 
 -18   4   9      781.41      642.50    120.59 o 
 -16   4   9       86.02       96.77     40.32 o 
 -14   4   9      318.85      418.27     76.96 o 
 -12   4   9     2335.14     2422.75    101.34 o 
 -10   4   9     1386.43     1546.69    102.61 o 
  -8   4   9     4768.30     4833.05    112.53 o 
  -6   4   9     3423.74     3082.90     83.85 o 
  -4   4   9      672.91      605.65     89.90 o 
  -2   4   9     3459.62     3557.05    106.82 o 
   0   4   9     6862.54     7161.34    100.84 o 
   2   4   9    11238.41    11496.90    177.19 o 
   4   4   9     4540.38     4506.67    140.17 o 
   6   4   9       44.26       79.50     22.37 o 
   8   4   9     1385.33     1354.37    217.06 o 
  10   4   9     2466.30     2691.30    280.05 o 
  12   4   9      890.48      754.79    157.22 o 
 -19   5   9     1305.60     1032.06    146.50 o 
 -17   5   9      144.33       92.43     41.30 o 
 -15   5   9      679.83      544.94     88.43 o 
 -13   5   9      322.53      346.79     78.74 o 
 -11   5   9     2050.17     2288.98    144.43 o 
  -9   5   9      592.41      664.06     88.45 o 
  -7   5   9       17.70       32.50     31.36 o 
  -5   5   9       81.68       83.18     28.30 o 
  -3   5   9     2155.95     2061.93     95.73 o 
  -1   5   9     2932.20     2725.04    108.84 o 
   1   5   9       92.11      130.13     29.53 o 
   3   5   9      934.46      915.98     65.27 o 
   5   5   9      729.87      864.17    133.52 o 
   7   5   9      541.80      509.10    135.88 o 
   9   5   9      859.17      820.38    143.14 o 
  11   5   9        5.33       92.88     58.59 o 
 -20   6   9      216.59      103.47     71.50 o 
 -18   6   9      693.65      348.62    116.63 o 
 -16   6   9      210.69      176.67     62.24 o 
 -14   6   9      416.67      444.42     84.58 o 
 -12   6   9      577.34      589.48     87.10 o 
 -10   6   9      523.71      427.36     72.04 o 
  -8   6   9       86.88       77.14     38.96 o 
  -6   6   9     3494.22     3721.24    181.87 o 
  -4   6   9     1691.37     1716.31    131.04 o 
  -2   6   9       84.57      115.72     33.44 o 
   0   6   9       23.81       71.75     30.08 o 
   2   6   9       19.49       60.93     39.06 o 
   4   6   9      165.66      173.71     55.12 o 
   6   6   9     1248.65     1210.57    241.34 o 
   8   6   9       57.21       71.01     30.80 o 
  10   6   9       26.79       62.31     40.98 o 
 -19   7   9       46.12      130.44     58.13 o 
 -17   7   9        5.95       93.95     38.51 o 
 -15   7   9       20.75      101.59     40.82 o 
 -13   7   9      369.07      486.72     81.16 o 
 -11   7   9     1670.91     1767.30    165.42 o 
  -9   7   9     1455.05     1540.65    109.77 o 
  -7   7   9      702.32      786.38     83.85 o 
  -5   7   9     1294.42     1248.89     90.26 o 
  -3   7   9     3381.64     3327.37    142.26 o 
  -1   7   9     5788.45     5950.61    144.53 o 
   1   7   9     2761.76     2832.22     94.59 o 
   3   7   9      437.90      335.13     87.86 o 
   5   7   9     1126.30     1163.79    133.49 o 
   7   7   9     1649.43     1832.24    225.99 o 
   9   7   9      472.53      500.00    147.36 o 
 -16   8   9      629.30      552.22    195.13 o 
 -14   8   9      515.88      457.98    127.38 o 
 -12   8   9     1016.37     1018.51    227.48 o 
 -10   8   9     2018.58     2260.08    149.65 o 
  -8   8   9     1909.87     1954.39    105.77 o 
  -6   8   9      904.55      848.46     95.32 o 
  -4   8   9     2350.86     2547.70    228.05 o 
  -2   8   9     9211.83    10151.76    182.66 o 
   0   8   9     6578.90     6505.91    154.74 o 
   2   8   9     1012.61      988.16    130.72 o 
   4   8   9     1121.68     1074.39    184.50 o 
   6   8   9     1582.46     1799.85    463.36 o 
   8   8   9      606.33      802.32    183.97 o 
 -15   9   9      279.60      222.72    104.47 o 
 -13   9   9      807.46      655.18    178.30 o 
 -11   9   9     1184.26     1559.12    253.80 o 
  -9   9   9      811.41      663.96    109.87 o 
  -7   9   9     1585.69     1866.40    339.31 o 
  -5   9   9     2800.90     2787.59    188.57 o 
  -3   9   9     2562.14     2615.99    184.18 o 
  -1   9   9     1099.34     1118.01    123.04 o 
   1   9   9     1192.78     1247.11    245.80 o 
   3   9   9     2561.34     2059.40    245.53 o 
   5   9   9     1110.67     1261.37    268.41 o 
   7   9   9      331.91      370.53    111.87 o 
 -12  10   9      407.42      319.66    127.28 o 
 -10  10   9      365.01      163.32     88.78 o 
  -8  10   9      921.50      609.11    221.19 o 
  -6  10   9     1322.90     1653.83    275.36 o 
  -4  10   9      708.31      554.40    166.34 o 
  -2  10   9      269.55      223.61    217.44 o 
   0  10   9      273.04      493.75    111.57 o 
   2  10   9      754.38      938.60    431.56 o 
   4  10   9      533.22      668.46    271.56 o 
  -9  11   9        2.84       85.16     68.84 o 
  -7  11   9       69.25       75.40     83.84 o 
  -5  11   9      474.06      567.64    132.66 o 
  -3  11   9      134.08      117.74     91.63 o 
  -1  11   9        8.67      165.22     99.70 o 
   1  11   9        7.42      112.52     67.42 o 
 -22   0  10      190.95      121.19     56.58 o 
 -20   0  10      871.69      895.26    296.25 o 
 -18   0  10     2134.91     2211.22    164.12 o 
 -16   0  10       25.61       78.01     53.38 o 
 -14   0  10      997.75      976.31    145.80 o 
 -12   0  10    10269.20    10300.29    331.26 o 
 -10   0  10    48805.13    51742.15    799.73 o 
  -8   0  10     9847.91     9536.87    240.75 o 
  -6   0  10      183.03      114.54    135.07 o 
  -4   0  10    18546.00    20355.47    363.89 o 
  -2   0  10    38634.93    40885.52    502.57 o 
   0   0  10     5933.43     5834.95    399.27 o 
   2   0  10      566.51      588.08    125.82 o 
   4   0  10      855.62      668.79    164.32 o 
   6   0  10     1842.37     2035.64    373.26 o 
   8   0  10     2058.00     2323.64    285.80 o 
  10   0  10      795.40      845.69    182.47 o 
  12   0  10      466.31      175.19    250.67 o 
 -21   1  10       17.72        4.10     43.87 o 
 -19   1  10      363.72      524.17    132.13 o 
 -17   1  10     1164.03     1293.09    129.53 o 
 -15   1  10     1408.38     1506.03    198.49 o 
 -13   1  10     1899.07     1730.19    119.52 o 
 -11   1  10     5401.87     5452.53    156.47 o 
  -9   1  10     9542.83     8858.84    171.04 o 
  -7   1  10     8655.51     8851.45    171.11 o 
  -5   1  10    13267.90    13905.34    206.07 o 
  -3   1  10     8779.30     9212.97    148.03 o 
  -1   1  10    10209.00    10402.89    163.21 o 
   1   1  10     7570.29     7465.56    129.70 o 
   3   1  10     1718.20     1737.10     83.37 o 
   5   1  10     2379.77     2412.97    152.13 o 
   7   1  10      796.68      905.38    134.75 o 
   9   1  10      122.62      221.10     55.92 o 
  11   1  10      764.75     1059.87    218.49 o 
  13   1  10      349.34      262.17     92.72 o 
 -22   2  10       21.44       57.12     35.18 o 
 -20   2  10        0.15       42.57     49.87 o 
 -18   2  10        0.36       77.49     39.20 o 
 -16   2  10     1369.57     1778.78    238.65 o 
 -14   2  10     3614.92     3621.61    176.80 o 
 -12   2  10      572.22      600.12     72.98 o 
 -10   2  10      466.49      650.77    105.60 o 
  -8   2  10     2431.02     2535.25     90.32 o 
  -6   2  10     2628.23     2154.31    139.84 o 
  -4   2  10     4452.05     4404.10    127.34 o 
  -2   2  10      760.18      895.00    159.02 o 
   0   2  10     1035.31     1149.44    157.95 o 
   2   2  10     9265.77     9454.79    361.68 o 
   4   2  10     2504.71     2261.41     90.14 o 
   6   2  10       10.91       69.88     31.47 o 
   8   2  10        9.78       53.00     26.44 o 
  10   2  10      169.01      181.52     71.06 o 
  12   2  10      586.74      629.03    178.37 o 
 -21   3  10        0.80       44.38     35.97 o 
 -19   3  10        1.47       95.03     35.86 o 
 -17   3  10       60.24       97.86     47.48 o 
 -15   3  10      221.03      211.14     57.54 o 
 -13   3  10       82.53       91.15     47.64 o 
 -11   3  10      205.53       92.96     55.07 o 
  -9   3  10        1.22      192.53     59.95 o 
  -7   3  10       69.56       43.56     39.33 o 
  -5   3  10      235.80      224.20     54.41 o 
  -3   3  10     1123.19     1230.56    104.76 o 
  -1   3  10     4272.02     4136.07    256.51 o 
   1   3  10       96.29      126.13     43.78 o 
   3   3  10      252.38      248.60     39.39 o 
   5   3  10       39.36       54.05     29.59 o 
   7   3  10      161.84      234.47     44.36 o 
   9   3  10       63.54       86.16     59.81 o 
  11   3  10       98.89       84.76     34.63 o 
 -20   4  10      117.32       75.86     28.34 o 
 -18   4  10     1023.56      877.17    128.01 o 
 -16   4  10      836.16      905.81     92.80 o 
 -14   4  10       87.70      134.58     49.30 o 
 -12   4  10      123.96      136.45     56.09 o 
 -10   4  10      813.93      922.16    143.42 o 
  -8   4  10     4358.41     4553.10    167.13 o 
  -6   4  10     4903.46     5299.56    133.21 o 
  -4   4  10      453.14      456.38     56.05 o 
  -2   4  10      692.73      765.83     91.26 o 
   0   4  10     2329.41     2592.30    136.02 o 
   2   4  10     1322.60     1351.04    103.96 o 
   4   4  10     4113.60     4000.94    117.36 o 
   6   4  10     1634.44     1309.11    172.88 o 
   8   4  10       12.74       57.51     35.68 o 
  10   4  10      407.82      555.94     97.37 o 
  12   4  10      337.78      177.24     65.05 o 
 -19   5  10      819.61      527.15    118.83 o 
 -17   5  10     2061.61     2093.10    214.25 o 
 -15   5  10     3745.13     4276.98    197.22 o 
 -13   5  10     2259.67     2476.08    145.30 o 
 -11   5  10       85.47      119.62     47.60 o 
  -9   5  10      600.23      659.43     87.95 o 
  -7   5  10     4757.61     4712.84    162.47 o 
  -5   5  10     3178.10     3073.50    132.78 o 
  -3   5  10     1184.47     1294.94     94.57 o 
  -1   5  10      372.81      458.15     75.90 o 
   1   5  10     1933.80     1922.26    177.19 o 
   3   5  10     6541.83     6719.22    138.89 o 
   5   5  10     3623.60     3776.28    167.07 o 
   7   5  10     1556.58     1453.05    225.35 o 
   9   5  10     1123.73     1145.60    172.30 o 
  11   5  10      872.10      800.55    217.39 o 
 -20   6  10     1117.32      809.95    226.27 o 
 -18   6  10     1880.66     1725.46    201.86 o 
 -16   6  10      772.54      576.14    137.13 o 
 -14   6  10      946.96     1074.62    131.62 o 
 -12   6  10     2237.06     2235.08    132.39 o 
 -10   6  10     3256.80     3367.55    134.84 o 
  -8   6  10      756.08      806.85    113.22 o 
  -6   6  10      757.18      863.29    129.07 o 
  -4   6  10     4796.78     5109.13    195.23 o 
  -2   6  10     2474.63     2387.36     96.26 o 
   0   6  10     1676.05     1737.77    172.06 o 
   2   6  10     3232.58     3193.33     98.19 o 
   4   6  10     3068.02     3049.43    221.91 o 
   6   6  10     3358.84     3750.52    280.18 o 
   8   6  10     2203.22     2009.84    207.11 o 
  10   6  10      778.05      640.71    150.28 o 
 -17   7  10      326.61      359.47     76.09 o 
 -15   7  10      129.52      119.65     40.39 o 
 -13   7  10       33.24       66.00     42.31 o 
 -11   7  10      571.80      639.10    107.78 o 
  -9   7  10     3512.52     3471.11    134.43 o 
  -7   7  10     2561.27     2856.30    149.54 o 
  -5   7  10     2096.92     2280.74    124.83 o 
  -3   7  10     2548.41     2748.26    123.04 o 
  -1   7  10      329.35      275.78     69.78 o 
   1   7  10      587.48      613.24     87.31 o 
   3   7  10     1717.99     1975.98    186.60 o 
   5   7  10     1719.34     1628.67    162.87 o 
   7   7  10     2158.03     2015.24    217.01 o 
   9   7  10      272.20      221.34     46.69 o 
 -16   8  10       93.69      143.32     85.61 o 
 -14   8  10       59.13      212.85    175.05 o 
 -12   8  10       69.46       49.25     53.77 o 
 -10   8  10        0.13       35.97     28.05 o 
  -8   8  10      116.82      101.85     39.17 o 
  -6   8  10      810.52      880.17    131.68 o 
  -4   8  10     1189.34      997.60    110.03 o 
  -2   8  10       59.69       52.07     32.33 o 
   0   8  10       15.62       12.76     28.71 o 
   2   8  10      345.43      335.42    110.17 o 
   4   8  10      275.58      272.37     51.12 o 
   6   8  10      158.22      120.80     63.86 o 
   8   8  10        2.56      183.85     61.83 o 
 -15   9  10        9.25       97.60     66.57 o 
 -13   9  10      217.38      365.53    136.40 o 
 -11   9  10      805.88      894.60    156.91 o 
  -9   9  10      296.47      314.38    128.37 o 
  -7   9  10       12.79       37.67     29.55 o 
  -5   9  10       41.99       62.10     37.29 o 
  -3   9  10      624.85      496.51     88.74 o 
  -1   9  10      782.76      848.87    304.80 o 
   1   9  10        8.02       64.56     35.84 o 
   3   9  10      118.14       87.32     51.74 o 
   5   9  10      133.79      236.74     99.91 o 
 -12  10  10      204.34      150.59     70.50 o 
 -10  10  10      240.22      170.81     84.94 o 
  -8  10  10      929.07      630.17    165.64 o 
  -6  10  10      765.38      678.63    157.14 o 
  -4  10  10      385.54      336.64     90.53 o 
  -2  10  10      446.85      616.24    168.54 o 
   0  10  10      337.23      197.02     60.29 o 
   2  10  10      711.41      535.05    203.67 o 
  -9  11  10      297.53      214.57    111.19 o 
  -7  11  10     1125.95      928.02    297.42 o 
  -5  11  10     1025.81      948.85    235.24 o 
  -3  11  10      278.09      149.55    148.60 o 
  -1  11  10      509.45      392.15    200.82 o 
 -21   1  11      154.15      176.01     48.37 o 
 -19   1  11     1232.50     1375.86    147.21 o 
 -17   1  11     1605.24     1633.93    159.88 o 
 -15   1  11     1070.40     1035.47    169.89 o 
 -13   1  11     1695.90     1463.11    143.54 o 
 -11   1  11     2462.61     2530.31    218.76 o 
  -9   1  11     2563.39     2468.61    129.03 o 
  -7   1  11      210.10      249.10     47.28 o 
  -5   1  11      154.91      158.41     45.11 o 
  -3   1  11     8364.92     8495.69    475.71 o 
  -1   1  11     6690.73     6551.32    216.03 o 
   1   1  11      709.78      666.80    100.80 o 
   3   1  11     2388.01     2319.94    110.31 o 
   5   1  11     4778.81     4850.20    128.94 o 
   7   1  11     1729.97     1983.15    125.88 o 
   9   1  11      205.92      163.06     46.52 o 
  11   1  11       18.57      116.46     38.80 o 
 -22   2  11      247.43      175.50     69.06 o 
 -20   2  11      624.89      491.20    117.17 o 
 -18   2  11     1298.81     1176.90    218.07 o 
 -16   2  11     1022.58     1109.17    203.14 o 
 -14   2  11     1998.50     2229.80    179.75 o 
 -12   2  11     4510.48     5054.06    195.23 o 
 -10   2  11     2403.26     2452.20    129.89 o 
  -8   2  11      928.18      932.87     98.00 o 
  -6   2  11     3692.09     3783.85    113.51 o 
  -4   2  11    15427.22    16235.98    188.45 o 
  -2   2  11    15014.66    15334.44    244.02 o 
   0   2  11     2974.68     3130.31     96.60 o 
   2   2  11     2843.13     2971.49    243.20 o 
   4   2  11     8490.14     8461.17    151.02 o 
   6   2  11     5877.64     6787.66    311.17 o 
   8   2  11     2475.16     2476.09    221.77 o 
  10   2  11     1211.14     1164.82    175.65 o 
 -21   3  11       54.77       93.29     42.60 o 
 -19   3  11      208.76      212.95     51.01 o 
 -17   3  11     2501.85     2732.61    168.93 o 
 -15   3  11     3136.84     3133.16    168.26 o 
 -13   3  11      906.19      928.55    132.50 o 
 -11   3  11      607.39      570.70    104.13 o 
  -9   3  11     2965.31     3053.52    127.99 o 
  -7   3  11    12232.10    12374.75    213.79 o 
  -5   3  11    15788.14    16457.24    224.70 o 
  -3   3  11     5362.36     5301.11    135.00 o 
  -1   3  11     1907.78     2081.83     94.32 o 
   1   3  11     5350.31     5243.22    217.57 o 
   3   3  11    10995.00    12026.83    459.12 o 
   5   3  11     4102.83     3951.63    141.37 o 
   7   3  11      689.60      751.95    126.18 o 
   9   3  11     2039.81     2357.95    253.13 o 
  11   3  11     1941.55     1689.51    261.38 o 
 -20   4  11        8.53       62.61     38.00 o 
 -18   4  11       15.55       42.89     40.01 o 
 -16   4  11     1728.01     1660.41    174.95 o 
 -14   4  11     3240.53     3258.54    140.23 o 
 -12   4  11     2662.17     3076.80    123.50 o 
 -10   4  11     1022.17     1112.21    161.27 o 
  -8   4  11     1321.36     1304.10    162.60 o 
  -6   4  11     8005.54     8379.76    178.10 o 
  -4   4  11     5411.22     5608.67    148.73 o 
  -2   4  11     2767.06     3089.00    100.00 o 
   0   4  11     3229.20     3306.87    152.20 o 
   2   4  11      621.28      730.16    114.72 o 
   4   4  11      784.81      941.51    148.29 o 
   6   4  11      920.16     1047.16    174.60 o 
   8   4  11      569.36      614.99    116.81 o 
  10   4  11      884.68      895.23    138.32 o 
 -19   5  11        1.26       70.77     32.26 o 
 -17   5  11       69.67       86.42     46.97 o 
 -15   5  11        3.66       41.85     33.52 o 
 -13   5  11        1.09       42.56     29.42 o 
 -11   5  11     2497.50     2681.04    166.22 o 
  -9   5  11     1086.12     1138.23    117.44 o 
  -7   5  11      346.31      271.63     62.48 o 
  -5   5  11      176.58      241.59     47.17 o 
  -3   5  11     1022.36     1176.13    177.81 o 
  -1   5  11     2978.69     3213.94    166.45 o 
   1   5  11      212.37      138.33     52.35 o 
   3   5  11     1255.81     1066.58    146.52 o 
   5   5  11      485.71      420.39     64.45 o 
   7   5  11      534.43      429.51    100.01 o 
   9   5  11      126.80      216.07     62.66 o 
 -18   6  11       68.12       98.60     46.19 o 
 -16   6  11        4.03       79.57     29.30 o 
 -14   6  11      487.09      385.12     75.30 o 
 -12   6  11      732.02      845.52    147.25 o 
 -10   6  11      579.26      621.71     93.86 o 
  -8   6  11     1794.16     1726.58    124.32 o 
  -6   6  11     2135.07     2378.26    127.92 o 
  -4   6  11     1164.72     1183.83    131.76 o 
  -2   6  11       11.30      137.48     56.37 o 
   0   6  11        1.29       86.39     32.76 o 
   2   6  11     1410.75     1453.53    201.47 o 
   4   6  11        6.67       89.41     52.53 o 
   6   6  11      280.95      199.89     69.26 o 
   8   6  11        5.91      185.65     42.48 o 
 -17   7  11      168.43      113.92     46.87 o 
 -15   7  11      326.65      245.48     67.34 o 
 -13   7  11      812.89      790.28    131.54 o 
 -11   7  11     1724.83     1690.73    108.78 o 
  -9   7  11     2983.88     3129.62    172.14 o 
  -7   7  11     1925.27     1815.78    146.82 o 
  -5   7  11     1933.00     2335.09    130.61 o 
  -3   7  11     2059.45     2069.11    132.23 o 
  -1   7  11      577.74      593.65     94.66 o 
   1   7  11      236.38      289.51     81.67 o 
   3   7  11      182.70      275.67     72.03 o 
   5   7  11      334.56      272.18     71.55 o 
   7   7  11      544.34      440.64    132.84 o 
 -16   8  11      304.01      385.85     82.47 o 
 -14   8  11      400.37      265.80     87.44 o 
 -12   8  11     1671.38     1449.45    239.47 o 
 -10   8  11     2783.19     3245.51    138.19 o 
  -8   8  11      975.37      920.26    162.78 o 
  -6   8  11      506.08      438.25     73.86 o 
  -4   8  11     1099.51     1126.59    112.45 o 
  -2   8  11     1603.33     1594.33    126.28 o 
   0   8  11     2173.64     2170.83    258.80 o 
   2   8  11      781.91      621.40    115.85 o 
   4   8  11      328.22      254.41     71.49 o 
   6   8  11     1226.45     1375.64    335.40 o 
 -15   9  11      601.45      469.52    217.22 o 
 -13   9  11      162.23      248.64     95.20 o 
 -11   9  11      723.43      564.65    135.14 o 
  -9   9  11     1689.70     1510.23    202.66 o 
  -7   9  11     1255.89     1021.27    238.68 o 
  -5   9  11      827.04      644.80    157.46 o 
  -3   9  11      600.07      660.86    114.44 o 
  -1   9  11      864.50     1033.08    306.69 o 
   1   9  11      549.42      586.52    153.43 o 
   3   9  11      278.84      154.81     88.76 o 
 -12  10  11        9.16       86.72     42.68 o 
 -10  10  11       10.25       55.37     38.60 o 
  -8  10  11      601.37      365.12    155.06 o 
  -6  10  11     1696.95     2093.96    260.41 o 
  -4  10  11      307.27      359.61     78.97 o 
  -2  10  11        9.16      173.29    107.30 o 
   0  10  11       59.11      113.94    110.14 o 
   2  10  11      207.03      316.19    152.40 o 
  -7  11  11        2.90       90.48     46.14 o 
  -5  11  11        3.40      170.44     76.44 o 
 -22   0  12      152.28      194.16     90.04 o 
 -20   0  12      989.83      803.78    152.47 o 
 -18   0  12     1091.59     1295.68    272.99 o 
 -16   0  12      681.40      623.34    117.73 o 
 -14   0  12     2325.32     2526.07    287.66 o 
 -12   0  12     5368.73     5784.12    366.41 o 
 -10   0  12     6809.58     7285.52    457.19 o 
  -8   0  12     2139.73     2245.21    264.42 o 
  -6   0  12     2400.47     2346.09    222.46 o 
  -2   0  12    12879.40    12762.63    357.58 o 
   0   0  12     1541.63     1479.06    171.46 o 
   2   0  12       93.18       74.17     49.85 o 
   4   0  12      242.58      297.99    112.65 o 
   6   0  12     4057.14     3860.57    227.78 o 
   8   0  12     3619.22     3341.21    584.67 o 
  10   0  12      542.17      862.16    365.09 o 
 -21   1  12      473.96      354.90     93.06 o 
 -19   1  12      748.89      552.41     98.17 o 
 -17   1  12      716.22      745.88    105.12 o 
 -15   1  12     1966.14     1742.33    245.26 o 
 -13   1  12     3725.90     3540.08    152.27 o 
 -11   1  12     3844.17     4056.40    228.71 o 
  -9   1  12     5732.02     5814.95    130.71 o 
  -7   1  12     1084.86     1004.72    118.44 o 
  -5   1  12      349.81      446.59     80.65 o 
  -3   1  12     4371.20     4204.70    115.31 o 
  -1   1  12     2756.42     2592.26    110.73 o 
   1   1  12     2051.44     2089.31    169.26 o 
   3   1  12      732.38      806.90    116.43 o 
   5   1  12      159.01      264.52     78.03 o 
   7   1  12     2280.39     2688.62    165.98 o 
   9   1  12     1226.99     1275.23    165.56 o 
  11   1  12      332.16      263.26    173.76 o 
 -22   2  12       60.93      138.98     66.98 o 
 -20   2  12       17.78      102.58     40.43 o 
 -18   2  12      171.85      123.04     41.65 o 
 -16   2  12     3091.92     3333.06    155.03 o 
 -14   2  12     3728.75     3476.99    211.47 o 
 -12   2  12        6.35       76.32     36.97 o 
 -10   2  12      149.19      101.36     47.97 o 
  -8   2  12     3092.68     3374.61    133.42 o 
  -6   2  12     3891.26     3567.76    133.56 o 
  -4   2  12       10.80       58.05     33.36 o 
  -2   2  12        5.83       79.97     38.93 o 
   0   2  12       62.73      118.88     45.82 o 
   2   2  12      628.44      724.38    123.69 o 
   4   2  12     1548.40     1813.19    177.43 o 
   6   2  12      160.82      189.90     42.87 o 
   8   2  12       55.20      112.95     31.25 o 
  10   2  12      289.35      235.31     65.92 o 
 -21   3  12       66.79      103.31     42.70 o 
 -19   3  12       78.45       78.47     61.22 o 
 -17   3  12       37.04       60.47     37.07 o 
 -15   3  12      255.90      169.74     38.29 o 
 -13   3  12       59.11      118.94     40.64 o 
 -11   3  12      628.45      717.60    114.41 o 
  -9   3  12        0.45      100.28     25.88 o 
  -7   3  12     1108.55     1176.62    125.14 o 
  -5   3  12      290.28      382.45     68.62 o 
  -3   3  12      613.42      610.82     91.25 o 
  -1   3  12      210.65      144.44     52.88 o 
   1   3  12      893.36      861.55    121.72 o 
   3   3  12       32.50       15.90     34.36 o 
   5   3  12        0.14       30.17     44.27 o 
   7   3  12       12.11      121.27     50.22 o 
   9   3  12        1.06      107.35     63.59 o 
 -20   4  12       24.18       71.97     38.82 o 
 -18   4  12        6.38       26.74     42.46 o 
 -16   4  12      575.58      654.04    113.02 o 
 -14   4  12     1203.53     1123.15    115.21 o 
 -12   4  12      133.65      148.40     42.09 o 
 -10   4  12      177.55      227.51     61.06 o 
  -8   4  12      720.44      912.22    121.44 o 
  -6   4  12      849.43      937.64    123.89 o 
  -4   4  12      810.87     1158.84    108.80 o 
  -2   4  12      151.21      100.95     31.31 o 
   0   4  12     1171.42     1314.13    131.50 o 
   2   4  12     3047.15     3166.32    126.20 o 
   4   4  12      768.02      724.07    110.35 o 
   6   4  12      248.25      346.72     65.70 o 
   8   4  12      234.57      321.26    103.33 o 
 -19   5  12       17.81       47.57     38.71 o 
 -17   5  12      101.84      152.18     45.99 o 
 -15   5  12      587.43      692.04    121.20 o 
 -13   5  12     1513.27     1764.40    135.57 o 
 -11   5  12     2085.63     1700.39    180.95 o 
  -9   5  12     1552.46     1479.92    120.13 o 
  -7   5  12     4036.85     4158.04    196.87 o 
  -5   5  12     4327.50     4520.76    220.17 o 
  -3   5  12     1323.80     1277.78    150.55 o 
  -1   5  12     4239.63     4420.47    118.65 o 
   1   5  12     7535.79     7762.32    458.69 o 
   3   5  12     3755.58     4740.58    370.76 o 
   5   5  12      829.56      737.39    180.39 o 
   7   5  12      408.04      375.34     79.90 o 
   9   5  12      990.42      883.92    203.84 o 
 -18   6  12       69.74       96.64     43.72 o 
 -16   6  12      183.30      112.29     52.35 o 
 -14   6  12     1173.21      979.91    160.23 o 
 -12   6  12     2298.07     2247.96    127.87 o 
 -10   6  12     1739.30     2274.24    180.84 o 
  -8   6  12     2183.56     2273.19    187.00 o 
  -6   6  12     1559.78     1502.85    196.07 o 
  -4   6  12     3524.96     3753.13    115.80 o 
  -2   6  12     8289.09     8554.25    251.02 o 
   0   6  12     4584.45     4484.97    133.90 o 
   2   6  12     2224.74     2330.12    353.63 o 
   4   6  12     1491.26     1685.15    156.60 o 
   6   6  12     1135.57      875.75    167.02 o 
   8   6  12      778.07      662.68    204.84 o 
 -17   7  12      217.49      122.92     39.14 o 
 -15   7  12        3.07       46.08     36.66 o 
 -13   7  12      451.38      379.24     74.57 o 
 -11   7  12     1890.23     1867.58    186.97 o 
  -9   7  12     1080.38      992.78     97.29 o 
  -7   7  12      489.60      488.22     79.76 o 
  -5   7  12      650.92      794.50    180.68 o 
  -3   7  12     3836.59     4185.21    154.34 o 
  -1   7  12     4324.60     4282.33    153.69 o 
   1   7  12      152.58      117.44     58.14 o 
   3   7  12      117.70      106.76     74.34 o 
   5   7  12      833.95      864.87    178.74 o 
   7   7  12      594.49      588.42    161.21 o 
 -16   8  12      173.46      136.24     70.26 o 
 -14   8  12       93.39       83.76     39.57 o 
 -12   8  12        7.83       49.96     28.24 o 
 -10   8  12      104.43      128.10     47.76 o 
  -8   8  12     1111.72     1316.48    174.05 o 
  -6   8  12       10.27       73.40     32.14 o 
  -4   8  12        1.64       68.91     30.31 o 
  -2   8  12      524.11      466.62     78.25 o 
   0   8  12       75.93       28.09     34.53 o 
   2   8  12      245.47      290.35     78.17 o 
   4   8  12      287.18      305.78    112.27 o 
 -13   9  12       37.50       79.96     36.30 o 
 -11   9  12       78.51       42.62     30.49 o 
  -9   9  12       76.44       54.15     42.98 o 
  -7   9  12      116.37       90.19     30.38 o 
  -5   9  12      459.46      411.02     99.91 o 
  -3   9  12      246.55      289.33     51.46 o 
  -1   9  12       16.00       28.48     49.72 o 
   1   9  12        0.91       58.64     76.44 o 
   3   9  12        4.07      123.39     41.65 o 
 -10  10  12      269.56      289.75     73.67 o 
  -8  10  12      503.53      580.27    172.30 o 
  -6  10  12     1125.10      699.11    356.31 o 
  -4  10  12      542.16      581.58    272.99 o 
  -2  10  12      548.82      632.38    312.39 o 
   0  10  12      713.94      537.43    238.80 o 
 -21   1  13      158.19      155.10     50.96 o 
 -19   1  13        8.44       77.07     43.26 o 
 -17   1  13       11.59      110.13     45.43 o 
 -15   1  13      390.07      370.32     82.30 o 
 -13   1  13     1689.03     1696.35    160.10 o 
 -11   1  13     4047.76     4280.66    218.19 o 
  -9   1  13     1881.94     1838.70    104.01 o 
  -7   1  13      237.58      311.65     79.56 o 
  -5   1  13      320.72      255.33     67.46 o 
  -3   1  13     2259.28     1971.90    123.27 o 
  -1   1  13     3777.52     3636.52    169.30 o 
   1   1  13      270.84      231.40     58.24 o 
   3   1  13       80.28       49.52     40.18 o 
   5   1  13     2114.45     1982.05    115.95 o 
   7   1  13     1073.12     1081.40    159.10 o 
   9   1  13       80.83      118.15     53.82 o 
 -22   2  13      258.49      186.31     54.32 o 
 -20   2  13      475.53      428.26     88.90 o 
 -18   2  13     1009.23      826.77    191.88 o 
 -16   2  13     1689.28     1647.84    251.29 o 
 -14   2  13      913.33      887.09    116.98 o 
 -12   2  13     2100.36     2504.57    155.96 o 
 -10   2  13     6101.35     6397.72    216.16 o 
  -8   2  13     8252.76     8922.86    254.18 o 
  -6   2  13     9748.86    10542.50    216.77 o 
  -4   2  13     4124.28     4003.56    162.76 o 
  -2   2  13     1832.64     1987.91    116.40 o 
   0   2  13     3338.78     3717.81    159.66 o 
   2   2  13     2087.04     1968.59    122.18 o 
   4   2  13     1647.69     1745.59     98.66 o 
   6   2  13     1424.24     1731.07    144.45 o 
   8   2  13      310.94      137.95     39.64 o 
 -21   3  13      679.07      429.44    100.84 o 
 -19   3  13      232.30      313.38     82.22 o 
 -17   3  13      758.10      842.76    154.85 o 
 -15   3  13     3691.74     3808.62    164.59 o 
 -13   3  13     2697.85     2553.60    123.32 o 
 -11   3  13      775.27      849.74    118.31 o 
  -9   3  13     3546.72     3552.60    221.68 o 
  -7   3  13    11552.48    12229.95    301.51 o 
  -5   3  13     6914.34     7388.00    215.50 o 
  -3   3  13     1008.15     1061.04    136.98 o 
  -1   3  13     4219.57     4064.96    187.28 o 
   1   3  13     7962.18     8526.39    158.26 o 
   3   3  13     1864.24     2128.43    121.25 o 
   5   3  13      771.58      649.99    159.92 o 
   7   3  13      602.87      725.36    123.19 o 
   9   3  13      429.07      506.84    112.64 o 
 -20   4  13      405.70      377.76     71.83 o 
 -18   4  13      220.36      224.26     60.99 o 
 -16   4  13      426.65      369.25     94.25 o 
 -14   4  13      416.70      444.95    117.11 o 
 -12   4  13       19.21       83.81     37.59 o 
 -10   4  13      702.86      791.04    110.45 o 
  -8   4  13     2969.50     2948.55    108.13 o 
  -6   4  13     2231.12     2332.95    144.86 o 
  -4   4  13      675.19      811.98    113.55 o 
  -2   4  13      603.01      597.14     85.46 o 
   0   4  13     5173.40     5052.80    179.48 o 
   2   4  13     5336.59     5877.70    144.57 o 
   4   4  13      868.26      800.35    150.27 o 
   6   4  13      621.69      726.86    123.99 o 
   8   4  13      502.73      658.80    141.07 o 
 -19   5  13      264.68      171.99     85.86 o 
 -17   5  13       75.20      132.28     53.43 o 
 -15   5  13       64.52      127.15     51.53 o 
 -13   5  13        0.59       87.56     28.08 o 
 -11   5  13      385.53      536.91     96.96 o 
  -9   5  13      677.46      763.76     93.25 o 
  -7   5  13      190.79      133.09     54.46 o 
  -5   5  13        0.95        0.00     30.26 o 
  -3   5  13     2033.84     1959.63    211.18 o 
  -1   5  13     1291.80     1151.89    167.49 o 
   1   5  13      129.27      160.52     46.81 o 
   3   5  13       15.91       84.04     46.79 o 
   5   5  13      611.46      650.85    117.25 o 
   7   5  13      583.17      552.80    140.17 o 
 -18   6  13        5.05       61.73     37.69 o 
 -16   6  13      221.32      221.19     51.20 o 
 -14   6  13      231.98      186.04     44.85 o 
 -12   6  13       11.89       83.96     28.13 o 
 -10   6  13      464.61      482.54     70.70 o 
  -8   6  13      118.34       83.10     46.74 o 
  -6   6  13      835.05      915.49    141.95 o 
  -4   6  13       24.87      128.19     36.22 o 
  -2   6  13       15.79       80.09     37.58 o 
   0   6  13       61.13       38.95     31.93 o 
   2   6  13      121.00      192.72     90.62 o 
   4   6  13      107.49      105.28     47.45 o 
   6   6  13        9.85       51.13     48.00 o 
 -17   7  13      162.09      183.49     52.42 o 
 -15   7  13      200.90      131.42     51.95 o 
 -13   7  13     1048.43      944.47    163.30 o 
 -11   7  13     1015.80     1001.26    155.91 o 
  -9   7  13      301.21      287.01     67.23 o 
  -7   7  13       80.09       87.57     25.49 o 
  -5   7  13      191.52      106.15     42.44 o 
  -3   7  13     1645.88     1597.29    135.41 o 
  -1   7  13     1406.83     1564.00    253.65 o 
   1   7  13      278.20      209.17     58.16 o 
   3   7  13      295.62      314.31    113.83 o 
   5   7  13      276.33      201.30     79.90 o 
 -16   8  13      361.62      278.32     93.08 o 
 -14   8  13      889.12      751.34    198.36 o 
 -12   8  13     1878.68     2131.48    293.25 o 
 -10   8  13     2065.56     1814.35    197.73 o 
  -8   8  13      501.90      447.96     90.87 o 
  -6   8  13        8.58       44.15     34.06 o 
  -4   8  13      521.12      499.40     72.38 o 
  -2   8  13     1703.63     1612.42    152.80 o 
   0   8  13      630.57      650.12    128.89 o 
   2   8  13      603.07      326.03     93.25 o 
   4   8  13      568.40      464.03    165.83 o 
 -13   9  13      408.41      169.33     85.00 o 
 -11   9  13      705.91      530.96    136.23 o 
  -9   9  13      912.36      716.26    183.46 o 
  -7   9  13      289.34      291.02    100.75 o 
  -5   9  13      227.22      233.71     51.57 o 
  -3   9  13      594.09      796.17    351.80 o 
  -1   9  13      377.86      400.79    133.56 o 
   1   9  13      518.81      414.42    133.16 o 
  -8  10  13      215.77      159.58     86.41 o 
  -6  10  13      225.33      402.19     73.20 o 
  -4  10  13      238.24      149.55    146.70 o 
 -22   0  14      983.65      943.69    224.61 o 
 -20   0  14     3377.43     3501.67    304.46 o 
 -18   0  14     2371.65     2193.35    439.28 o 
 -16   0  14       43.11       96.69     62.55 o 
 -14   0  14       12.84       82.03    125.10 o 
 -12   0  14     3582.22     3777.59    294.83 o 
 -10   0  14     4304.16     4968.88    210.32 o 
  -8   0  14     2488.16     2665.81    275.42 o 
  -6   0  14      453.31      740.21    134.83 o 
  -4   0  14     1726.18     1813.79    150.54 o 
  -2   0  14    10748.18    11013.43    280.93 o 
   0   0  14     7414.24     7287.77    208.06 o 
   2   0  14     1725.00     1766.57    212.14 o 
   4   0  14     1647.54     1774.22    314.51 o 
   6   0  14     2123.44     2455.66    277.57 o 
   8   0  14     1465.54     1596.61    517.49 o 
 -21   1  14      336.07      263.06     75.99 o 
 -19   1  14      795.88      839.86    123.29 o 
 -17   1  14     1108.25      982.58    146.59 o 
 -15   1  14      515.81      463.52     78.26 o 
 -13   1  14     1125.53     1444.80    206.40 o 
 -11   1  14     1237.78     1358.06    157.20 o 
  -9   1  14     1535.14     1621.37    143.21 o 
  -7   1  14     4764.02     4782.16    187.81 o 
  -5   1  14     1677.81     1634.30    163.57 o 
  -3   1  14     1552.22     1891.37    144.76 o 
  -1   1  14     3709.51     4183.85    192.28 o 
   1   1  14     1913.56     2474.25    269.73 o 
   3   1  14     3433.26     3251.92    136.40 o 
   5   1  14     2283.31     2346.97    130.41 o 
   7   1  14      749.31     1118.16    175.48 o 
 -20   2  14       14.77      103.30     45.68 o 
 -18   2  14       74.50      166.23     49.28 o 
 -16   2  14      698.92      564.23    191.53 o 
 -14   2  14      714.20      768.42    114.07 o 
 -12   2  14       77.29      102.65     46.40 o 
 -10   2  14      580.87      497.41     76.95 o 
  -8   2  14     3284.62     3220.79    140.05 o 
  -6   2  14     1508.16     1585.20     97.28 o 
  -4   2  14      373.49      242.70     77.02 o 
  -2   2  14      463.72      379.74     75.27 o 
   0   2  14      783.01      871.75    112.24 o 
   2   2  14     2506.63     2453.98    161.10 o 
   4   2  14      930.82      846.95    154.54 o 
   6   2  14       40.00      111.02     44.70 o 
   8   2  14      109.73      223.81     52.30 o 
 -21   3  14       38.17       98.97     45.51 o 
 -19   3  14        2.44      144.77     47.30 o 
 -17   3  14        2.58      105.78     46.44 o 
 -15   3  14        0.81      108.49     54.41 o 
 -13   3  14        0.64      103.20     29.88 o 
 -11   3  14       51.97      121.33     42.20 o 
  -9   3  14      699.03      686.34     98.72 o 
  -7   3  14        0.01       18.02     38.32 o 
  -5   3  14       79.97       88.79     39.10 o 
  -3   3  14     3228.23     3141.74    114.10 o 
  -1   3  14     1433.13     1130.75    173.60 o 
   1   3  14       67.81       74.02     40.28 o 
   3   3  14        0.05       68.51     32.82 o 
   5   3  14       60.57       21.79     51.69 o 
   7   3  14      147.81       87.52     55.39 o 
 -20   4  14        1.78       42.61     37.86 o 
 -18   4  14      263.23      194.89     61.74 o 
 -16   4  14      700.84      566.30    103.33 o 
 -14   4  14      314.88      322.40     74.05 o 
 -12   4  14      231.32      173.03     59.73 o 
 -10   4  14     1506.80     1599.41    206.88 o 
  -8   4  14     4202.46     4003.62    140.27 o 
  -6   4  14     2616.86     2711.30    191.31 o 
  -4   4  14     1331.79     1516.46    134.62 o 
  -2   4  14     2494.50     2614.37    184.91 o 
   0   4  14     1620.11     1544.29    145.39 o 
   2   4  14     1073.17     1120.91    140.77 o 
   4   4  14      685.46      623.85    180.83 o 
   6   4  14      126.87       33.62     64.90 o 
 -19   5  14       83.93      114.92     62.50 o 
 -17   5  14     1040.96      915.53    167.34 o 
 -15   5  14     3002.56     3028.82    226.23 o 
 -13   5  14     1335.96     1629.72    195.81 o 
 -11   5  14      545.00      762.69    138.82 o 
  -9   5  14     2410.83     2287.00    165.64 o 
  -7   5  14     3832.45     4107.58    169.04 o 
  -5   5  14     3569.91     3439.78    161.07 o 
  -3   5  14     1410.47     1150.18    146.49 o 
  -1   5  14      344.28      363.57     68.71 o 
   1   5  14     1195.09     1273.82    174.83 o 
   3   5  14     1404.25     1593.91    246.93 o 
   5   5  14      571.93      650.07    130.56 o 
 -18   6  14      391.87      226.11     66.88 o 
 -16   6  14      492.57      432.72     72.48 o 
 -14   6  14     1030.33      955.46    171.07 o 
 -12   6  14     2357.25     2268.47    222.47 o 
 -10   6  14     1647.82     1609.52    262.33 o 
  -8   6  14     1180.35     1327.62    182.82 o 
  -6   6  14     2501.34     2486.36    234.22 o 
  -4   6  14     1158.75     1224.10    128.56 o 
  -2   6  14      993.29     1056.40    174.42 o 
   0   6  14     1565.47     1471.77    281.92 o 
   2   6  14      477.90      661.31    122.12 o 
   4   6  14      503.83      553.17    144.33 o 
 -17   7  14      149.31      183.00     41.47 o 
 -15   7  14       93.49      102.12     39.91 o 
 -13   7  14      227.36      178.26     38.09 o 
 -11   7  14      674.37      601.75    119.34 o 
  -9   7  14      361.26      282.03     69.01 o 
  -7   7  14      615.94      606.76    111.37 o 
  -5   7  14     2562.46     2462.56    154.41 o 
  -3   7  14     1668.72     1852.46    100.69 o 
  -1   7  14      412.64      613.23    136.71 o 
   1   7  14      219.90      207.91     62.79 o 
   3   7  14      252.48      303.20    104.67 o 
 -14   8  14        0.06       32.77     42.85 o 
 -12   8  14        8.46      119.18     47.30 o 
 -10   8  14       81.70       72.72     37.35 o 
  -8   8  14       74.95       68.28     35.36 o 
  -6   8  14     1029.08      642.44    126.94 o 
  -4   8  14       22.26       65.28     22.38 o 
  -2   8  14       14.93       60.30     25.67 o 
   0   8  14       61.66      130.15     46.12 o 
   2   8  14       43.75       85.12     57.12 o 
 -11   9  14      305.13      212.15     92.98 o 
  -9   9  14      163.41      134.41     56.24 o 
  -7   9  14       11.36       55.36     38.50 o 
  -5   9  14       91.18      122.22     76.67 o 
  -3   9  14      585.43      403.07    194.65 o 
  -1   9  14      157.85      121.06    136.73 o 
 -21   1  15       75.89      112.24     57.89 o 
 -19   1  15      391.42      396.61     86.36 o 
 -17   1  15      213.02      103.22     42.33 o 
 -15   1  15      243.60      132.57     57.67 o 
 -13   1  15      931.05      764.78    144.12 o 
 -11   1  15     2319.83     2223.52    195.95 o 
  -9   1  15     1202.09     1277.10    156.25 o 
  -7   1  15        0.75       68.96     39.40 o 
  -5   1  15      555.67      509.01     78.00 o 
  -3   1  15     1310.58     1389.24    127.91 o 
  -1   1  15        9.40       89.93     40.76 o 
   1   1  15        1.02       89.61     37.03 o 
   3   1  15      407.41      317.60     67.91 o 
   5   1  15      690.74      706.97    125.05 o 
   7   1  15      517.31      607.15    118.69 o 
 -20   2  15      397.11      219.54     80.39 o 
 -18   2  15      421.52      311.75     90.18 o 
 -16   2  15      396.90      316.69     76.88 o 
 -14   2  15     1232.99     1189.37    158.39 o 
 -12   2  15     1534.03     1438.79    204.46 o 
 -10   2  15     1212.12     1259.41    151.74 o 
  -8   2  15      116.00      124.24     54.94 o 
  -6   2  15      466.64      346.18     80.22 o 
  -4   2  15     5472.25     5499.61    162.08 o 
  -2   2  15     2237.28     2474.24    132.79 o 
   0   2  15      129.48      270.84     69.78 o 
   2   2  15      837.27      820.57    139.33 o 
   4   2  15     1040.62     1330.22    190.83 o 
   6   2  15      979.65     1134.33    191.53 o 
 -19   3  15      453.27      397.65    108.59 o 
 -17   3  15     1168.12     1253.41    143.31 o 
 -15   3  15     1509.47     1501.03    244.05 o 
 -13   3  15      572.20      671.27    111.71 o 
 -11   3  15       52.40       76.40     54.47 o 
  -9   3  15     1362.08     1651.54    177.66 o 
  -7   3  15     6017.33     6694.42    275.34 o 
  -5   3  15     4563.75     4580.28    148.80 o 
  -3   3  15      606.93      730.79    140.85 o 
  -1   3  15      502.30      618.42    115.85 o 
   1   3  15     4482.86     4364.27    195.26 o 
   3   3  15     2403.26     2197.07    245.18 o 
   5   3  15      226.28      136.64     62.24 o 
 -20   4  15      104.66      163.96     58.27 o 
 -18   4  15      154.24      169.27     51.64 o 
 -16   4  15      652.11      609.51    130.56 o 
 -14   4  15     2069.99     2088.98    165.95 o 
 -12   4  15     1705.51     1653.93    157.18 o 
 -10   4  15     1180.18     1404.17    129.02 o 
  -8   4  15     2355.45     2438.07    207.62 o 
  -6   4  15     2409.57     2771.31    129.86 o 
  -4   4  15     2105.08     2532.20    186.77 o 
  -2   4  15     1808.25     1695.56    223.17 o 
   0   4  15     1323.35     1263.23    181.41 o 
   2   4  15     1028.98     1051.54    221.74 o 
   4   4  15      185.34      218.35     77.43 o 
   6   4  15      125.19      142.73     44.91 o 
 -19   5  15       98.84       86.42     50.53 o 
 -17   5  15        3.18      126.70     35.79 o 
 -15   5  15       18.66      126.12     56.77 o 
 -13   5  15     1246.13      968.49    128.97 o 
 -11   5  15     1379.62     1298.58    177.17 o 
  -9   5  15      233.96      243.13     72.23 o 
  -7   5  15      239.92      179.75     52.56 o 
  -5   5  15      951.84     1002.57    135.02 o 
  -3   5  15     1625.58     1677.55    200.56 o 
  -1   5  15      397.61      373.62     60.99 o 
   1   5  15       13.38       77.45     48.17 o 
   3   5  15        0.85       47.29     40.03 o 
   5   5  15        0.88      110.77     59.29 o 
 -18   6  15       38.17       74.86     34.87 o 
 -16   6  15      250.28      156.08     54.38 o 
 -14   6  15        2.45       34.51     47.28 o 
 -12   6  15      124.84      162.90     59.55 o 
 -10   6  15       25.36       92.20     45.38 o 
  -8   6  15       12.05       70.27     28.61 o 
  -6   6  15      141.24      176.20     44.39 o 
  -4   6  15       23.26       97.38     46.02 o 
  -2   6  15        0.17       87.43     24.08 o 
   0   6  15       50.85       76.04     36.15 o 
   2   6  15       30.37      123.25     54.90 o 
 -15   7  15       65.90       96.70     41.19 o 
 -13   7  15       93.68      137.31     46.64 o 
 -11   7  15      371.71      468.81     97.23 o 
  -9   7  15      238.64      120.05     51.90 o 
  -7   7  15      328.35      250.52     55.70 o 
  -5   7  15      778.73      855.17    110.86 o 
  -3   7  15      867.22      811.03    134.04 o 
  -1   7  15      608.27      686.92    144.00 o 
   1   7  15      106.63       77.47     37.35 o 
 -14   8  15      105.17      120.55     67.43 o 
 -12   8  15      866.65      860.94    186.52 o 
 -10   8  15      935.66      781.20    133.33 o 
  -8   8  15      579.80      471.00     80.17 o 
  -6   8  15      685.88      594.17    139.28 o 
  -4   8  15      884.73      840.94    139.66 o 
  -2   8  15     1347.49     1041.97    242.91 o 
   0   8  15      507.39      602.95    109.97 o 
  -9   9  15      324.17      259.78    150.71 o 
  -7   9  15     1303.43     1417.64    353.28 o 
  -5   9  15      901.43     1030.23    344.20 o 
 -20   0  16      633.58      614.25    178.83 o 
 -18   0  16      670.80      589.18    140.80 o 
 -16   0  16      545.62      498.46    130.50 o 
 -14   0  16     1896.46     1906.53    346.28 o 
 -12   0  16     7736.51     9049.36    336.60 o 
 -10   0  16     2008.10     2129.37    289.68 o 
  -8   0  16      113.55      128.90     84.22 o 
  -6   0  16     3428.34     3117.71    198.45 o 
  -4   0  16    10696.31    11258.43    250.73 o 
  -2   0  16     6705.49     6618.83    409.00 o 
   0   0  16     2831.79     2086.25    391.09 o 
   2   0  16      476.88      475.95    166.64 o 
   4   0  16     1167.03     1175.99    265.80 o 
   6   0  16     1652.37     1899.04    584.43 o 
 -21   1  16      300.79      180.20     66.34 o 
 -19   1  16      237.06      274.08     67.61 o 
 -17   1  16      353.52      240.55    115.44 o 
 -15   1  16      623.23      526.94    105.46 o 
 -13   1  16     1322.07     1065.23    143.50 o 
 -11   1  16     3700.42     3867.06    189.30 o 
  -9   1  16     1354.27     1416.28    183.82 o 
  -7   1  16      319.30      368.81    105.46 o 
  -5   1  16     2126.75     2134.26    154.04 o 
  -3   1  16     2505.45     2519.37    127.57 o 
  -1   1  16     3345.46     3396.74    208.43 o 
   1   1  16     1856.01     1798.18    168.92 o 
   3   1  16      449.57      502.08     74.93 o 
   5   1  16      922.01      893.66    167.59 o 
 -20   2  16       99.38      121.83     43.84 o 
 -18   2  16       14.41       92.30     50.75 o 
 -16   2  16      418.51      294.04     68.05 o 
 -14   2  16      140.85      220.02     83.43 o 
 -12   2  16       10.65      104.80     34.94 o 
 -10   2  16        0.78      110.28     52.20 o 
  -8   2  16      129.50      151.39     54.70 o 
  -6   2  16     1033.84     1149.35    145.16 o 
  -4   2  16      512.01      454.49     80.72 o 
  -2   2  16       50.45       65.27     37.71 o 
   0   2  16      413.58      411.06     85.05 o 
   2   2  16      775.57      808.13    123.14 o 
   4   2  16      221.84      329.92     79.65 o 
 -19   3  16      262.61      270.69     49.66 o 
 -17   3  16       93.80      101.53     41.28 o 
 -15   3  16       11.84       95.98     39.86 o 
 -13   3  16      449.13      536.66     96.36 o 
 -11   3  16     1073.03      922.44    145.98 o 
  -9   3  16      348.45      388.97     70.76 o 
  -7   3  16       40.13       43.25     38.45 o 
  -5   3  16       72.07      131.03     39.46 o 
  -3   3  16       26.02       89.96     37.11 o 
  -1   3  16        4.48      119.60     42.55 o 
   1   3  16       26.79       56.31     33.09 o 
   3   3  16        1.59       61.21     49.47 o 
   5   3  16       22.93       74.21     50.54 o 
 -18   4  16      488.56      348.14     78.31 o 
 -16   4  16      892.62      901.02    112.63 o 
 -14   4  16      637.42      477.78    121.36 o 
 -12   4  16      606.75      559.93    111.27 o 
 -10   4  16     1187.52     1199.48    137.07 o 
  -8   4  16     1426.59     1174.68    123.07 o 
  -6   4  16     1643.07     1341.21    178.80 o 
  -4   4  16      531.55      546.16     92.79 o 
  -2   4  16        3.86       45.19     37.08 o 
   0   4  16      254.34      231.42     68.84 o 
   2   4  16      752.52      699.95    128.81 o 
   4   4  16      337.48      387.93    113.17 o 
 -17   5  16      353.41      213.66     88.39 o 
 -15   5  16      628.41      425.31     99.54 o 
 -13   5  16     1112.39     1055.07    141.02 o 
 -11   5  16     1268.76     1490.60    157.22 o 
  -9   5  16     2031.89     2095.38    233.13 o 
  -7   5  16     3007.89     2984.26    189.34 o 
  -5   5  16     1377.49     1446.41    220.79 o 
  -3   5  16      633.62      843.21    101.98 o 
  -1   5  16     1242.96     1164.33    156.16 o 
   1   5  16     1549.17     1438.47    305.31 o 
   3   5  16      842.26      876.70    174.51 o 
 -16   6  16      128.58      110.62     51.53 o 
 -14   6  16      907.42      643.81    121.81 o 
 -12   6  16     1268.93     1052.67    145.52 o 
 -10   6  16      948.15      850.74    112.52 o 
  -8   6  16      459.43      508.70    103.94 o 
  -6   6  16      764.03      725.23    137.97 o 
  -4   6  16     1757.08     1433.41    240.73 o 
  -2   6  16     1016.17     1007.44    162.23 o 
   0   6  16      528.63      374.84     70.36 o 
   2   6  16      493.02      590.54    124.13 o 
 -15   7  16       57.75       81.35     34.57 o 
 -13   7  16      151.61      162.69     61.01 o 
 -11   7  16      289.96      319.38     81.07 o 
  -9   7  16      149.06      277.88     65.47 o 
  -7   7  16        2.68       77.77     34.08 o 
  -5   7  16      127.11      172.18     46.04 o 
  -3   7  16      792.04      803.21    185.71 o 
  -1   7  16      314.83      287.24    105.41 o 
 -12   8  16        1.35       59.40     55.31 o 
 -10   8  16      134.14      116.09     45.78 o 
  -8   8  16        7.12       76.48     38.99 o 
  -6   8  16        1.18       72.23     16.81 o 
  -4   8  16       22.74       44.41     34.00 o 
 -19   1  17        0.71       81.42     40.14 o 
 -17   1  17       67.71       42.05     51.48 o 
 -15   1  17       53.56      138.03     39.13 o 
 -13   1  17      536.16      668.06    116.43 o 
 -11   1  17     1132.97     1167.73    191.80 o 
  -9   1  17      288.66      217.79     72.56 o 
  -7   1  17      208.85      200.51     55.47 o 
  -5   1  17      909.17      712.51    163.81 o 
  -3   1  17     2032.08     1824.24    242.16 o 
  -1   1  17      365.74      268.10     55.44 o 
   1   1  17        0.52       93.87     36.18 o 
   3   1  17      342.75      284.86     80.11 o 
 -20   2  17      222.83      242.02     77.02 o 
 -18   2  17      444.96      376.06     84.19 o 
 -16   2  17      233.08      222.96     65.56 o 
 -14   2  17      586.12      497.39    120.22 o 
 -12   2  17     1205.66     1302.88    197.02 o 
 -10   2  17      838.38     1003.10    143.49 o 
  -8   2  17     2479.83     2612.48    215.07 o 
  -6   2  17     2563.93     2618.57    243.07 o 
  -4   2  17     1267.40     1139.66    158.44 o 
  -2   2  17     1527.17     1308.29    174.99 o 
   0   2  17      696.01      617.16    100.30 o 
   2   2  17      860.30      703.04    155.25 o 
   4   2  17      889.17     1005.82    187.97 o 
 -19   3  17      358.47      274.00     91.73 o 
 -17   3  17     1170.29     1016.72    199.57 o 
 -15   3  17     1479.84     1500.23    213.55 o 
 -13   3  17     1106.93     1034.96    170.68 o 
 -11   3  17      794.91      681.29     94.98 o 
  -9   3  17     1812.11     1758.92    149.48 o 
  -7   3  17     2297.53     2449.48    184.96 o 
  -5   3  17      539.45      611.93    105.19 o 
  -3   3  17      749.95      622.57    130.66 o 
  -1   3  17     1471.45     1286.68    177.17 o 
   1   3  17     1263.36     1219.66    205.98 o 
   3   3  17     1205.11     1148.29    167.29 o 
 -18   4  17      501.60      409.51     98.14 o 
 -16   4  17      877.98      874.31    145.42 o 
 -14   4  17      462.29      371.02     88.28 o 
 -12   4  17      235.16      217.42     66.07 o 
 -10   4  17      503.01      541.36     81.13 o 
  -8   4  17     1030.10     1006.66    119.18 o 
  -6   4  17      342.84      270.31     60.16 o 
  -4   4  17       66.61      107.46     47.56 o 
  -2   4  17      478.60      417.17     64.62 o 
   0   4  17      656.32      570.11    110.91 o 
   2   4  17      689.97      610.21     97.41 o 
 -17   5  17       68.03       99.18     43.50 o 
 -15   5  17        1.22       80.94     35.14 o 
 -13   5  17      155.34      158.26     45.80 o 
 -11   5  17     1035.45     1189.34    118.80 o 
  -9   5  17       70.21      177.24     64.65 o 
  -7   5  17      345.75      280.77     81.72 o 
  -5   5  17       17.93       95.13     34.24 o 
  -3   5  17      788.65      888.33    117.24 o 
  -1   5  17       82.38      171.33     71.83 o 
   1   5  17       16.90      105.36     52.36 o 
 -16   6  17        4.25       67.89     43.93 o 
 -14   6  17       54.37       94.32     52.32 o 
 -12   6  17       80.12      128.78     42.63 o 
 -10   6  17       66.49       84.71     43.98 o 
  -8   6  17      135.77      144.83     55.20 o 
  -6   6  17      144.35      113.26     45.99 o 
  -4   6  17        7.57       80.04     44.42 o 
  -2   6  17        2.24       54.30     33.10 o 
   0   6  17      453.86      276.15     90.31 o 
 -13   7  17      434.08      226.66     87.89 o 
 -11   7  17      408.84      258.08     82.23 o 
  -9   7  17      137.26      145.93     38.41 o 
  -7   7  17       75.06      108.17     50.36 o 
  -5   7  17      469.88      560.94    138.28 o 
  -3   7  17      598.81      525.29    111.52 o 
 -18   0  18      500.80      653.52    129.55 o 
 -16   0  18      371.51      197.24    130.75 o 
 -14   0  18      405.20      298.45     95.92 o 
 -12   0  18      388.26      314.11    111.06 o 
 -10   0  18     2437.33     2610.30    550.01 o 
  -8   0  18      927.20      909.99    210.58 o 
  -6   0  18        9.01      139.05     93.98 o 
  -4   0  18     1723.65     1866.07    365.42 o 
  -2   0  18     2271.66     2431.05    365.50 o 
   0   0  18      822.77      628.21    141.04 o 
   2   0  18      649.23      636.20    157.80 o 
 -19   1  18      304.64      195.21     74.57 o 
 -17   1  18      376.34      422.54    104.91 o 
 -15   1  18      442.11      496.82     80.15 o 
 -13   1  18      156.59      150.64     60.52 o 
 -11   1  18      430.80      478.58     78.12 o 
  -9   1  18     2297.74     2391.67    282.74 o 
  -7   1  18     1447.26     1501.27    219.45 o 
  -5   1  18     1120.99     1422.56    228.57 o 
  -3   1  18     1190.39     1287.60    186.04 o 
  -1   1  18      482.56      535.46    109.04 o 
   1   1  18      737.43      748.45    130.63 o 
 -18   2  18       92.09      124.82     72.83 o 
 -16   2  18      343.94      355.24     77.65 o 
 -14   2  18        1.83       98.05     33.17 o 
 -12   2  18       36.94       75.27     46.03 o 
 -10   2  18     1373.00     1197.30    178.53 o 
  -8   2  18     3219.97     3119.34    265.87 o 
  -6   2  18     1446.81     1512.81    229.91 o 
  -4   2  18      250.02      213.69     44.62 o 
  -2   2  18        4.86       74.34     38.90 o 
   0   2  18      245.96      254.36     76.45 o 
   2   2  18      483.23      461.84    188.68 o 
 -17   3  18        1.46       88.41     50.78 o 
 -15   3  18        0.17      121.33     57.60 o 
 -13   3  18        2.38       54.27     41.50 o 
 -11   3  18        2.05       74.09     46.89 o 
  -9   3  18       22.02      118.26     49.58 o 
  -7   3  18      282.04      214.05     65.70 o 
  -5   3  18      113.03      122.40     47.53 o 
  -3   3  18       41.85       76.66     44.65 o 
  -1   3  18       65.96       72.47     30.63 o 
   1   3  18        0.67       88.16     57.07 o 
 -16   4  18      260.78      181.98     53.14 o 
 -14   4  18      154.83      187.85     57.48 o 
 -12   4  18       64.32       88.44     46.13 o 
 -10   4  18      313.81      262.73     77.03 o 
  -8   4  18      477.22      642.95     95.35 o 
  -6   4  18       66.02      215.29     69.01 o 
  -4   4  18       84.95       87.41     32.16 o 
  -2   4  18      343.12      350.98     73.12 o 
   0   4  18      595.46      358.12    120.03 o 
 -15   5  18      771.51      549.73    124.44 o 
 -13   5  18      306.71      316.84     94.81 o 
 -11   5  18      211.99      166.48     69.62 o 
  -9   5  18      748.95      756.76    131.42 o 
  -7   5  18     1062.72      942.31    160.31 o 
  -5   5  18      523.96      459.85    109.37 o 
  -3   5  18      174.87      135.51     51.99 o 
  -1   5  18      404.67      256.58     91.43 o 
 -14   6  18      431.85      213.79     62.17 o 
 -12   6  18      749.37      547.58    123.91 o 
 -10   6  18      872.38      806.53    159.63 o 
  -8   6  18      714.43      651.20    123.16 o 
  -6   6  18      396.64      341.73     79.49 o 
  -4   6  18      523.35      392.92     80.42 o 
  -9   7  18      109.45      178.64     58.67 o 
  -7   7  18       79.13      109.23     50.01 o 
 -17   1  19      239.85      279.45     97.85 o 
 -15   1  19      209.05      116.61     56.48 o 
 -13   1  19      455.06      506.49     94.88 o 
 -11   1  19     1053.48     1030.73    183.14 o 
  -9   1  19      328.26      223.74     61.94 o 
  -7   1  19      284.31      257.29     93.32 o 
  -5   1  19      981.66      792.89    151.25 o 
  -3   1  19      502.33      401.54    104.21 o 
  -1   1  19      100.27      188.35     53.97 o 
 -18   2  19      470.14      275.58     76.35 o 
 -16   2  19      852.58      716.00    164.51 o 
 -14   2  19      585.18      651.19    122.66 o 
 -12   2  19      926.31      872.18    149.49 o 
 -10   2  19      794.25      764.59    132.57 o 
  -8   2  19      338.41      353.98     91.84 o 
  -6   2  19     1282.88     1203.78    159.18 o 
  -4   2  19     1289.23     1260.47    230.93 o 
  -2   2  19      788.27      762.37    151.02 o 
   0   2  19      679.33      554.85    119.10 o 
 -17   3  19     1102.42     1051.25    182.40 o 
 -15   3  19     1049.50      807.61    146.49 o 
 -13   3  19       74.49      147.42     50.89 o 
 -11   3  19      172.55      198.54     59.93 o 
  -9   3  19     1464.59     1812.07    315.67 o 
  -7   3  19     2205.76     1973.35    312.82 o 
  -5   3  19      557.25      664.32    122.43 o 
  -3   3  19      214.30      218.13     69.54 o 
  -1   3  19     1313.49      850.39    154.23 o 
 -16   4  19      376.58      252.30     81.77 o 
 -14   4  19      258.13      343.27     91.50 o 
 -12   4  19      182.26      150.03     52.06 o 
 -10   4  19      403.87      443.00     85.11 o 
  -8   4  19      826.15      838.51    144.66 o 
  -6   4  19      581.09      510.25    110.90 o 
  -4   4  19      130.44      159.48     58.96 o 
  -2   4  19      456.72      353.57    131.68 o 
 -13   5  19       80.82      135.48     40.84 o 
 -11   5  19        0.29       94.15     36.85 o 
  -9   5  19       43.57      114.46     47.91 o 
  -7   5  19       10.72       75.68     39.02 o 
  -5   5  19       92.91      126.74     51.60 o 
 -10   6  19      104.68      110.44     58.58 o 
  -8   6  19      105.35      160.93     44.67 o 
 -16   0  20       46.07      113.50     47.91 o 
 -14   0  20     2091.81     1975.89    360.95 o 
 -12   0  20     3374.86     3029.57    473.38 o 
 -10   0  20      612.35      555.03    187.82 o 
  -8   0  20      328.08      318.44    145.09 o 
  -6   0  20      402.19      195.88    127.34 o 
  -4   0  20     1071.46      907.96    294.48 o 
  -2   0  20     1550.42     1344.76    349.04 o 
 -15   1  20      312.52      364.25     91.09 o 
 -13   1  20     1303.91     1232.65    202.09 o 
 -11   1  20      957.15      923.15    164.10 o 
  -9   1  20      541.97      598.81    126.82 o 
  -7   1  20      414.44      292.70    100.96 o 
  -5   1  20      206.87      175.52     52.12 o 
  -3   1  20      629.56      718.05    136.93 o 
 -16   2  20      143.01      191.10     69.71 o 
 -14   2  20      261.45      393.62     72.39 o 
 -12   2  20       39.77      149.59     62.20 o 
 -10   2  20       31.84       77.36     44.15 o 
  -8   2  20      376.76      456.89    101.02 o 
  -6   2  20      103.29      119.60     38.98 o 
  -4   2  20        1.16       74.87     25.48 o 
 -15   3  20      112.57      103.03     53.50 o 
 -13   3  20        0.04       68.31     40.59 o 
 -11   3  20       67.41       90.95     53.41 o 
  -9   3  20        5.24      108.51     33.31 o 
  -7   3  20        6.49       60.48     43.03 o 
  -5   3  20       23.17       97.16     43.22 o 
 -12   4  20        3.70       86.79     48.15 o 
 -10   4  20       32.32      190.61     70.31 o 
  -8   4  20      265.72      286.57     90.37 o 
  -6   4  20      431.10      413.12     79.45 o 
 -13   1  21      179.88      162.72     63.38 o 
 -11   1  21       37.31       65.83     44.40 o 
  -9   1  21        0.79       40.32     37.41 o 
  -7   1  21      111.57       64.55     54.66 o 
 -12   2  21      433.76      590.61    136.66 o 
 -10   2  21      313.89      323.83     89.89 o 
  -8   2  21      338.83      301.40     79.07 o 
                                                 
